# Supplementary material for: Long Noncoding RNA MALAT1 Controls Cell Cycle Progression by Regulating the Expression of Oncogenic Transcription Factor B-MYB
Source: PLoS Genet. 2013 Mar 21;9(3):e1003368. doi: 10.1371/journal.pgen.1003368 (PMC3605280; doi:10.1371/journal.pgen.1003368)
Supplement: Table S1 — Gene expression changes upon knockdown of MALAT1 with Antisense oligo 1 (AS1) in WI-38 cells. (XLSX) [file pgen.1003368.s009.xlsx]

## Sheet: Sheet1
Suppl. Table 1. Gene expression changes upon knockdown of MALAT1 with Antisense oligo 1 (AS1) in WI38 cells.
Symbol	ACCESSION	p-value	(fold change) AS1/CTL	(z-ratio) AS1/CTL
DLGAP5	NM_014750.3	0	5.14	8.94
DLGAP5	NM_014750.3	0	5.03	8.85
ELOVL6	NM_024090.1	0	5.03	8.55
ANLN	NM_018685.2	0	4.88	8.36
NCAPG	NM_022346.3	0	4.64	8.34
PBK	NM_018492.2	0	4.57	8.29
TOP2A	NM_001067.2	0	4.69	8.09
HMMR	NM_012484.1	0	4.2	7.82
UBE2C	NM_181803.1	0	4.45	7.56
ELOVL6	NM_024090.1	0	3.78	7.51
RRM2	NM_001034.1	0	3.91	7.49
KIF20A	NM_005733.1	0	4.08	7.44
FOS	NM_005252.2	0	4.04	7.43
TMSB15A	NM_021992.2	0	3.82	7.41
KIF11	NM_004523.2	0	3.68	7.35
CDKN3	NM_005192.2	0	3.91	7.33
UHRF1	NM_001048201.1	0	4.28	7.32
C5orf13	NM_004772.1	0	3.92	7.25
UBE2C	NM_181800.1	0	4.2	7.23
SCD	NM_005063.4	0	4.49	7.13
BUB1	NM_004336.2	0	3.41	7.06
MAD2L1	NM_002358.2	0	3.77	7
GINS2	NM_016095.1	0	3.65	6.89
SMC4	NM_001002800.1	0	3.59	6.82
CDC45L	NM_003504.3	0	3.47	6.8
CDCA3	NM_031299.3	0	3.41	6.79
CDC2	NM_001786.2	0	3.49	6.75
PRC1	NM_199413.1	0	3.89	6.75
CENPF	NM_016343.3	0	3.46	6.73
KIFC1	NM_002263.2	0	3.38	6.63
MCM6	NM_005915.4	0	3.56	6.62
EHBP1	NM_015252.2	0	3.58	6.61
CCNA2	NM_001237.2	0	3.58	6.57
CDC20	NM_001255.2	0	4	6.5
NUSAP1	NM_018454.5	0	3.41	6.41
HNRNPAB	NM_004499.3	0	3.57	6.4
CKAP2L	NM_152515.2	0	3.15	6.37
TTK	NM_003318.3	0	2.99	6.32
BAT1	NM_080598.4	0	3.47	6.3
CLDN11	NM_005602.4	0	3.92	6.29
LOC399942	XM_934471.1	0	3.72	6.28
CDCA8	NM_018101.2	0	3.06	6.16
CCNB1	NM_031966.2	0	3.04	6.12
CDH6	NM_004932.2	0	3.23	6.1
AURKA	NM_198434.1	0	3.32	6.1
CEP55	NM_018131.3	0	3.24	6.04
CENPE	NM_001813.2	0	2.72	6
NUSAP1	NM_018454.5	0	3.03	6
FBXO5	NM_012177.2	0	2.92	5.99
KIAA0101	NM_014736.4	0	3.33	5.98
HNRNPAB	NM_031266.2	0	3	5.93
KIF4A	NM_012310.3	0	2.76	5.92
KPNA2	NM_002266.2	0	3.35	5.91
TUBB3	NM_006086.2	0	3.4	5.88
THOC2	NM_020449.2	0	2.91	5.85
AURKA	NM_198436.1	0	3.2	5.84
KIF11	NM_004523.2	0	2.82	5.82
LMNB1	NM_005573.2	0	2.85	5.81
RACGAP1	NM_013277.2	0	2.89	5.81
NEK2	NM_002497.2	0	2.92	5.79
DBNL	NM_001014436.1	0	3.33	5.77
MELK	NM_014791.2	0	2.97	5.74
LOC100130561	XM_001723189.1	0	3.15	5.74
SOX11	NM_003108.3	0	2.68	5.73
KIF20B	NM_016195.2	0	2.83	5.73
C6orf173	NM_001012507.1	0	2.98	5.73
FAM64A	NM_019013.1	0	2.72	5.69
HMMR	NM_012485.1	0	2.84	5.69
GMDS	NM_001500.2	0	2.85	5.69
AURKB	NM_004217.2	0	2.76	5.65
LOC387882	NM_207376.1	0	3.36	5.65
MGC39900	NM_194324.1	0	2.83	5.6
HMGB1L1	NM_001008735.1	0	3.02	5.6
SEMA3A	NM_006080.2	0	3.09	5.6
COL3A1	NM_000090.3	0	3.07	5.56
MGC40489	XR_016048.1	0	2.83	5.54
HMGB1L1	NM_001008735.1	0	3.07	5.54
BIRC5	NM_001168.2	0	2.96	5.52
FAM83D	NM_030919.2	0	2.7	5.5
CDCA7	NM_031942.4	0	2.67	5.48
ADD3	NM_001121.2	0	2.61	5.47
PTX3	NM_002852.2	0	2.46	5.46
UBE2T	NM_014176.2	0	2.7	5.46
TPX2	NM_012112.4	0	2.86	5.45
SLC4A7	NM_003615.2	0	2.53	5.44
CCNB2	NM_004701.2	0	2.88	5.44
LOC647000	XM_929980.2	0	3.18	5.4
DPYSL3	NM_001387.2	0	2.89	5.39
INSIG1	NM_198336.1	0	3	5.37
TRIP13	NM_004237.2	0	2.75	5.36
TMPO	NM_003276.1	0	2.48	5.34
ASPM	NM_018136.3	0	2.7	5.3
SLC7A14	NM_020949.1	0	2.42	5.28
EML4	NM_019063.2	0	2.73	5.28
CENPM	NM_001002876.1	0	2.56	5.24
PAFAH1B1	NM_000430.2	0	2.69	5.21
CDC2	NM_001786.2	0	2.45	5.2
OIP5	NM_007280.1	0	2.45	5.19
KPNA2	NM_002266.2	0	2.67	5.18
PSRC1	NM_001032290.1	0	2.4	5.17
DBNL	NM_014063.5	0	2.52	5.17
RNF150	NM_020724.1	0	2.35	5.16
HMGB2	NM_002129.2	0	2.71	5.14
TEAD2	NM_003598.1	0	2.75	5.14
FANCI	NM_018193.2	0	2.38	5.11
HNRNPAB	NM_004499.3	0	3.15	5.11
RFC5	NM_007370.3	0	2.43	5.1
TUBA3D	NM_080386.1	0	2.77	5.07
MCM4	NM_005914.2	0	2.6	5.06
ZWINT	NM_001005413.1	0	2.35	5.05
MGC40489	XR_016048.1	0	2.72	5.03
LOC648822	XM_937902.2	0	2.52	5.02
HMGB2	NM_002129.2	0	2.5	5
MCM10	NM_018518.3	0	2.27	4.98
PLK4	NM_014264.3	0	2.39	4.98
ILF3	NM_004516.2	0	2.47	4.98
DNAJC9	NM_015190.3	0	2.68	4.98
CENPE	NM_001813.2	0	2.39	4.94
PSMD5	NM_005047.2	0	2.32	4.92
DUT	NM_001025248.1	0	2.34	4.91
CKAP2	NM_001098525.1	0	2.43	4.9
EGR1	NM_001964.2	0	2.65	4.9
PARP1	NM_001618.2	0	2.71	4.89
POLE2	NM_002692.2	0	2.28	4.88
HJURP	NM_018410.3	0	2.31	4.88
NCAPG2	NM_017760.5	0	2.3	4.86
MGC39900	NM_194324.1	0	2.44	4.86
NUF2	NM_031423.3	0	2.19	4.85
EMG1	NM_006331.5	0	2.47	4.81
DEPDC1	NM_017779.3	0	2.21	4.8
FAR1	NM_032228.4	0	2.14	4.79
H2AFY2	NM_018649.2	0	2.33	4.76
LOC729964	XM_001723531.1	0	2.52	4.76
HSPA5	NM_005347.2	0	2.43	4.75
HNRNPA0	NM_006805.3	0	2.54	4.73
LOC100132863	XR_036905.1	0	2.85	4.71
NETO2	NM_018092.3	0	2.43	4.68
PTTG3P	NR_002734.1	0	2.55	4.68
FABP5L2	XM_001134012.2	0	2.66	4.68
NDC80	NM_006101.1	0	2.13	4.66
CKS1B	NM_001826.1	0	2.48	4.66
TUBB2B	NM_178012.3	0	2.16	4.65
C14orf106	NM_018353.3	0	2.22	4.64
HN1	NM_016185.2	0	2.43	4.64
EXOSC3	NM_016042.2	0	2.47	4.63
ATG4B	NM_178326.2	0	2.17	4.62
APOBEC3B	NM_004900.3	0	2.23	4.62
NTM	NM_001048209.1	0	2.25	4.61
LOC643287	XM_928075.2	0	2.6	4.6
EPB41L2	NM_001431.1	0	2.35	4.58
NCAPD2	NM_014865.2	0	2.25	4.55
RBPJ	NM_203284.1	0	2.26	4.55
MELK	NM_014791.2	0	2.28	4.54
RANBP1	NM_002882.2	0	2.56	4.53
	AK128481	0	2.11	4.52
LOC646993	XM_001717725.1	0	2.15	4.52
B3GALT6	NM_080605.3	0	2.16	4.51
MCM3	NM_002388.3	0	2.21	4.51
MCM3	NM_002388.3	0	2.53	4.5
	BG496257	0	2.06	4.49
LOC729687	XM_001725257.1	0	2.15	4.48
ATP11C	NM_173694.3	0	2.12	4.47
KIF23	NM_004856.4	0	2.21	4.47
CBX5	NM_012117.1	0	2.29	4.47
TACC3	NM_006342.1	0	2.15	4.44
FABP5	NM_001444.1	0	2.35	4.43
RFC3	NM_002915.3	0	2	4.42
BARD1	NM_000465.1	0	2.07	4.42
C15orf23	NM_033286.1	0	2.12	4.41
	DA830074	0	2.17	4.41
FABP5L2	XM_001721172.1	0	2.22	4.41
EXOSC3	NM_016042.2	0	2.25	4.41
FAM36A	NM_198076.4	0	2.11	4.39
C15orf23	NM_033286.2	0	2.14	4.37
SKP2	NM_032637.2	0	2.3	4.37
LOC148915	XM_937758.1	0	2.62	4.37
USP1	NM_001017416.1	0	2.12	4.36
LOC442727	XR_017503.2	0	2.24	4.36
KIAA0363	XM_001133202.1	0	2.14	4.35
GINS3	NM_022770.2	0	1.99	4.34
FABP5	NM_001444.1	0	2.16	4.33
LOC731314	XM_001129173.1	0	2.27	4.33
TRMT5	NM_020810.1	0	2.68	4.33
GMPPB	NM_021971.1	0	2.1	4.32
TAX1BP3	NM_014604.2	0	2.51	4.3
PTTG1	NM_004219.2	0	2.38	4.27
PIK3C2A	NM_002645.2	0	1.96	4.26
GAS2L3	NM_174942.1	0	1.96	4.24
STIL	NM_003035.2	0	2.1	4.24
PRIM1	NM_000946.2	0	1.97	4.22
IFNAR1	NM_000629.2	0	1.93	4.21
SPIN4	NM_001012968.2	0	1.95	4.21
BUB3	NM_004725.2	0	2.05	4.21
POLA2	NM_002689.2	0	2.12	4.21
PKD2	NM_000297.2	0	2.1	4.19
TOP2B	NM_001068.2	0	2.29	4.19
TUBB	NM_178014.2	0	2.75	4.19
SPC24	NM_182513.1	0	2.04	4.18
CKS1B	NM_001826.1	0	2.43	4.18
RP2	NM_006915.1	0	1.95	4.17
RGS20	NM_170587.1	0	2.15	4.17
SON	NM_138927.1	0	2.35	4.17
PRR11	NM_018304.2	0	1.98	4.16
FOSB	NM_006732.1	0	2.01	4.16
APAF1	NM_013229.2	0	2.07	4.16
ZWINT	NM_001005413.1	0	2.07	4.15
PSMG1	NM_003720.2	0	2.23	4.15
VRK1	NM_003384.2	0	1.91	4.14
KIAA1618	NM_020954.2	0	2	4.14
UCHL3	NM_006002.3	0	2.18	4.14
AMPH	NM_001635.2	0	1.96	4.13
MARCKSL1	NM_023009.4	0	2.35	4.13
CKAP2	NM_018204.2	0	2.14	4.12
NAV2	NM_145117.3	0	2.13	4.11
FEN1	NM_004111.4	0	2.22	4.11
XRN1	NM_019001.2	0	1.92	4.1
ZNF22	NM_006963.3	0	2.04	4.1
TRIOBP	NM_001039141.1	0	2.19	4.1
MAP1B	NM_005909.3	0	2.03	4.09
CCDC109B	NM_017918.3	0	2.14	4.09
AGL	NM_000645.2	0	1.88	4.08
PDE5A	NM_001083.3	0	2.48	4.07
KIF2C	NM_006845.2	0	2.01	4.06
HDAC2	NM_001527.2	0	2.4	4.06
PKIA	NM_006823.2	0	1.99	4.05
SACS	NM_014363.3	0	2.15	4.05
RFC3	NM_002915.3	0	1.87	4.04
AFF3	NM_001025108.1	0	1.94	4.04
PAQR4	NM_152341.2	0	1.94	4.03
PRKAA1	NM_206907.3	0	2.18	4.02
PSMG1	NM_203433.1	0	2.2	4.02
CDCA5	NM_080668.2	0	2.11	4.01
KIF14	NM_014875.1	0	1.9	4
TMEFF2	NM_016192.2	0	1.95	4
LOC387934	XM_937508.2	0	1.95	4
WDR36	NM_139281.2	0	1.97	4
BUB1B	NM_001211.4	0	1.84	3.99
KCTD12	NM_138444.3	0	2.04	3.99
PHTF1	NM_006608.1	0	1.93	3.97
NAP1L1	NM_139207.1	0	2.06	3.97
LOC729505	XM_001131805.2	0	1.99	3.96
PTGER2	NM_000956.2	0	2.07	3.96
RASA1	NM_002890.1	0	2.25	3.96
NLGN1	NM_014932.2	0	1.82	3.95
LOC642956	XM_938166.3	0	2.07	3.95
CCDC15	NM_025004.1	0	1.85	3.94
CDT1	NM_030928.2	0	2.01	3.94
ACTL6A	NM_177989.2	0	2.16	3.94
LOC728026	XM_001126659.2	0	2.28	3.94
KCNMA1	NM_002247.2	0	2.04	3.93
HEATR1	NM_018072.4	0	2.1	3.93
RAD51AP1	NM_006479.3	0	1.91	3.92
FAF1	NM_007051.2	0	1.96	3.92
SLIT2	NM_004787.1	0	2.03	3.91
EXO1	NM_006027.3	0	1.86	3.9
CENPN	NM_018455.3	0	2.06	3.9
LOC729816	XR_042352.1	0	2.12	3.9
ADRM1	NM_175573.1	0	1.97	3.89
RFC4	NM_181573.1	0	1.98	3.89
40605	XM_001127871.1	0	1.89	3.88
SC4MOL	NM_006745.3	0	2	3.88
ADD3	NM_001121.2	0	2.22	3.88
SLC25A23	NM_024103.2	0	1.96	3.87
LOC643668	XR_016986.1	0	2.12	3.87
TYMS	NM_001071.1	0	2.23	3.87
PLK1	NM_005030.3	0	1.83	3.86
WDR51A	NM_015426.2	0	2.09	3.86
NPTX1	NM_002522.2	0	2.17	3.86
DBI	NM_020548.4	0	2.23	3.86
GBP1	NM_002053.1	0	1.9	3.85
RFC4	NM_002916.3	0	1.98	3.85
MYH10	NM_005964.1	0	2.31	3.85
PTMA	NM_001099285.1	0	2.32	3.85
TUBB4Q	NM_020040.3	0	2.14	3.84
SRP54	XM_001131752.1	0	2.26	3.84
LPP	NM_005578.2	0	2.37	3.84
SNCAIP	NM_005460.2	0	1.86	3.83
FAF1	NM_007051.2	0	1.86	3.82
RNF145	NM_144726.1	0	1.99	3.82
TAF9L	NM_015975.3	0	1.88	3.81
	AK095855	0	2.43	3.8
TOR3A	NM_022371.3	0	1.86	3.79
IDH2	NM_002168.2	0	1.89	3.79
PPARG	NM_015869.4	0	2.09	3.79
SGOL2	NM_152524.3	0	1.78	3.78
C11orf82	NM_145018.2	0	1.83	3.78
PCDH7	NM_002589.2	0	1.9	3.78
TIMELESS	NM_003920.2	0	1.92	3.77
PRKAA1	NM_006251.5	0	1.79	3.76
PTRH1	NM_001002913.1	0	1.8	3.75
SUB1	NM_006713.2	0	1.88	3.75
TPM3	NM_152263.2	0	2.01	3.75
MCM7	NM_182776.1	0	2.25	3.75
DHCR24	NM_014762.3	0	2.04	3.74
STMN1	NM_203401.1	0	2.15	3.74
PDCD6IP	NM_013374.3	0	1.78	3.73
ARSJ	NM_024590.3	0	1.79	3.73
PHB	NM_002634.2	0	2.13	3.73
SRP54	NM_003136.2	0	2.18	3.73
ARL6IP1	NM_015161.1	0	2.35	3.73
C3orf14	NM_020685.3	0	1.93	3.72
FOXM1	NM_021953.2	0	1.9	3.71
SLFN11	NM_152270.2	0	1.89	3.7
HOPX	NM_139212.2	0	1.88	3.69
SLFN11	NM_152270.2	0	1.96	3.69
GINS4	NM_032336.1	0	1.74	3.68
CCNF	NM_001761.1	0	1.95	3.68
HMGN2	NM_005517.2	0	2.47	3.68
C4orf27	NM_017867.1	0	1.81	3.66
PSIP1	NM_033222.2	0	1.85	3.66
CNKSR3	NM_173515.2	0	1.88	3.66
TUBB2C	NM_006088.5	0	2.28	3.66
CCDC71	NM_022903.3	0	1.79	3.65
C3orf59	NM_178496.2	0	1.84	3.65
SNRPA	NM_004596.3	0	1.85	3.65
PLRG1	NM_002669.2	0	2.06	3.65
PDLIM7	NM_213636.1	0	2.06	3.64
RCN2	NM_002902.1	0	2.13	3.64
NUDT15	NM_018283.1	0	1.83	3.63
ARFGEF1	NM_006421.3	0	1.86	3.63
LOC100128007	XR_037327.1	0	1.7	3.62
FZD7	NM_003507.1	0	2.01	3.62
LMNB2	NM_032737.2	0	2.12	3.62
HAUS8	NM_033417.1	0	1.71	3.61
SPC25	NM_020675.3	0	1.73	3.61
CSTF2	NM_001325.2	0	1.9	3.61
TUBB	NM_178014.2	0	2.4	3.61
C13orf3	NM_145061.3	0	1.7	3.6
ITGA6	NM_000210.2	0	1.84	3.6
PRTFDC1	NM_020200.5	0	1.85	3.6
AOF2	NM_015013.2	0	1.96	3.6
LOC92755	XR_018705.2	0	2.02	3.6
KIF22	NM_007317.1	0	1.87	3.59
TGM2	NM_198951.1	0	1.86	3.57
CAV2	NM_001233.3	0	1.9	3.57
ESD	NM_001984.1	0	1.84	3.56
MRPL1	NM_020236.2	0	1.9	3.56
PTTG1	NM_004219.2	0	2.25	3.55
ERCC6L	NM_017669.2	0	1.68	3.54
	AI557007	0	1.7	3.54
C14orf80	NM_173608.1	0	1.75	3.54
PRIM1	NM_000946.2	0	1.78	3.54
HSPA12A	NM_025015.2	0	1.89	3.54
STMN3	NM_015894.2	0	2.13	3.54
LOC730534	XR_015150.1	0	2.38	3.54
DUT	NM_001025249.1	0	1.73	3.53
GMNN	NM_015895.3	0	1.82	3.53
PSME3	NM_005789.2	0	1.91	3.53
LOC727803	XR_039632.1	0	2.09	3.53
ATP2B1	NM_001001323.1	0	1.75	3.52
SMC2	NM_001042550.1	0	1.71	3.51
RAD23B	NM_002874.3	0	1.8	3.51
DSEL	NM_032160.2	0	1.87	3.51
UBE3A	NM_000462.2	0	1.88	3.51
C14orf135	NM_022495.3	0	1.9	3.51
ECT2	NM_018098.4	0	1.98	3.51
LSM5	NM_012322.1	0	2.04	3.51
EXOSC8	NM_181503.1	0	1.87	3.5
CENPM	NM_024053.3	0	1.68	3.49
MGC39900	XM_936687.1	0	1.8	3.49
	BX641108	0	1.98	3.49
HLTF	NM_139048.2	0	1.82	3.48
METTL1	NM_005371.5	0	1.94	3.48
DIAPH3	NM_001042517.1	0	1.75	3.47
USP9X	NM_001039591.2	0	1.85	3.47
TCF12	NM_207038.1	0	1.94	3.47
KLHL9	NM_018847.2	0	1.95	3.47
MYLK	NM_053032.2	0	2.11	3.47
AUTS2	NM_015570.1	0	1.71	3.46
PEG10	NM_001040152.1	0	1.73	3.46
MT1X	NM_005952.2	0	1.82	3.46
LOC653377	XM_929420.1	0	1.9	3.46
EVL	NM_016337.2	0	1.98	3.46
CENPA	NM_001042426.1	0	1.82	3.45
RPUSD3	NM_173659.2	0	1.83	3.45
PSME3	NM_005789.2	0	1.87	3.45
RAN	NM_006325.2	0	1.9	3.45
SPATS2L	NM_001100422.1	0	2.23	3.45
CENPK	NM_022145.3	0	1.72	3.44
OSR1	NM_145260.2	0	2.04	3.44
LOC649679	XM_945045.1	0	1.85	3.43
ILF2	NM_004515.2	0	2.19	3.43
LOC728873	XR_015679.2	0	2.24	3.43
GBP2	NM_004120.3	0	1.64	3.42
C1orf112	NM_018186.2	0	1.68	3.42
PKIA	NM_181839.1	0	1.89	3.42
CDC25B	NM_004358.3	0	2	3.42
NUP37	NM_024057.2	0	2	3.42
C13orf37	NM_001071775.2	0	1.83	3.41
NUP88	NM_002532.3	0	1.92	3.41
TWIST2	NM_057179.1	0	1.8	3.4
BCL2L12	NM_001040668.1	0	1.86	3.4
CKB	NM_001823.3	0	1.87	3.4
CDC25A	NM_001789.2	0	1.65	3.39
PPP2R1B	NM_181699.2	0	1.7	3.39
UBE3A	NM_000462.2	0	1.89	3.38
RBM25	NM_021239.1	0	1.9	3.38
POP5	NM_198202.1	0	1.8	3.37
PFAS	NM_012393.1	0	1.85	3.37
G3BP1	NM_005754.2	0	1.96	3.37
SMC4	NM_001002800.1	0	1.63	3.36
SNORD80	NR_003940.1	0	1.73	3.36
HAS2	NM_005328.1	0	1.74	3.36
SMAD3	NM_005902.3	0	1.94	3.36
MSH6	NM_000179.1	0	1.95	3.36
ARL6IP1	NM_015161.1	0	1.69	3.35
CSTF3	NM_001033505.1	0	1.72	3.35
DIAPH3	NM_001042517.1	0	1.72	3.35
FGF5	NM_033143.2	0	1.72	3.35
G3BP1	NM_198395.1	0	1.73	3.35
MLLT11	NM_006818.3	0	2.1	3.35
PNMA1	NM_006029.4	0	1.76	3.34
KIF2A	NM_004520.1	0	1.77	3.34
NNT	NM_012343.3	0	1.78	3.34
TK1	NM_003258.2	0	1.85	3.34
ZWILCH	NR_003105.1	0	1.87	3.34
RPS7	NM_001011.3	0	1.97	3.34
GALNT1	NM_020474.2	0	1.64	3.33
RBM12	NM_006047.4	0	1.68	3.33
MIR1228	NR_031597.1	0	1.75	3.33
RRM1	NM_001033.2	0	2.17	3.33
DTL	NM_016448.1	0	1.67	3.32
WTAP	NM_152858.1	0	1.76	3.32
XRCC5	NM_021141.2	0	1.88	3.32
ACTL6A	NM_004301.3	0	1.9	3.32
CDC25C	NM_022809.2	0	1.61	3.3
ATL1	NM_181598.3	0	1.66	3.3
LOC201725	NM_001008393.1	0	1.69	3.3
WDR75	NM_032168.1	0	1.82	3.3
NAP1L1	NM_139207.1	0	1.91	3.3
GMPPB	NM_021971.1	0	1.65	3.29
SPG3A	NM_181598.2	0	1.74	3.29
LANCL1	NM_006055.1	0	1.89	3.29
ALS2CR4	NM_001044385.1	0	1.93	3.29
FOXM1	NM_202003.1	0	1.65	3.28
NAV2	NM_145117.3	0	1.65	3.28
PPARG	NM_138712.3	0	1.68	3.28
ENPP1	NM_006208.1	0	1.71	3.28
LOC653874	XM_936215.1	0	1.73	3.28
NME7	NM_197972.1	0	1.65	3.27
SSBP4	NM_032627.2	0	1.66	3.27
SKIV2L2	NM_015360.3	0	1.8	3.27
RPL29	NM_000992.2	0	1.84	3.27
C2orf34	NM_024766.2	0	1.61	3.26
RACGAP1	NM_013277.2	0	1.65	3.26
LOC401805	XR_038835.1	0	1.67	3.26
TMEM141	NM_032928.2	0	1.77	3.26
ERCC1	NM_001983.2	0	1.88	3.26
C9orf40	NM_017998.1	0	1.61	3.25
TOPBP1	NM_007027.2	0	1.73	3.25
EWSR1	NM_005243.2	0	1.93	3.25
F3	NM_001993.2	0	1.88	3.24
GLIPR2	NM_022343.2	0	1.9	3.24
NDRG4	NM_022910.1	0	1.7	3.23
	BX640888	0	1.74	3.23
PPIL5	NM_203467.1	0	1.79	3.23
LOC100127922	XR_038410.1	0	1.67	3.22
CAST	NM_001042442.1	0	1.82	3.21
LIG1	NM_000234.1	0	1.61	3.2
CDCA2	NM_152562.2	0	1.64	3.2
NRP1	NM_003873.4	0	2	3.2
CROT	NM_021151.2	0	1.59	3.19
LOXL1	NM_005576.2	0	1.71	3.19
CSTF3	NM_001033505.1	0	1.75	3.19
LOC645251	XR_037203.1	0	1.78	3.19
PSMA4	NM_002789.3	0	1.96	3.19
NNT	NM_012343.3	0	1.63	3.18
PSRC1	NM_001032291.1	0	1.64	3.18
LANCL1	NM_006055.1	0	1.82	3.18
ZBED5	NM_021211.2	0	1.72	3.17
	AK024986	0	1.87	3.17
NUBP1	NM_002484.2	0	1.61	3.16
FUT8	NM_178156.1	0	1.71	3.16
CMAS	NM_018686.3	0	1.75	3.16
MSRB3	NM_198080.2	0	1.82	3.16
F3	NM_001993.2	0	1.92	3.16
SNORD36A	NR_002448.1	0	1.65	3.15
ARHGAP19	NM_032900.4	0	1.67	3.15
MSRA	NM_012331.2	0	1.72	3.15
HNRNPC	NM_001077442.1	0	1.73	3.15
EXT2	NM_000401.2	0	1.82	3.15
CNDP2	NM_018235.1	0	2.04	3.15
LOC92755	XR_016140.2	0	2.14	3.15
GTSE1	NM_016426.4	0	1.58	3.14
FEN1	NM_004111.4	0	1.68	3.14
UBR7	NM_001100417.1	0	1.8	3.14
HMGB1	NM_002128.4	0	1.56	3.13
ATP11C	NM_001010986.1	0	1.62	3.13
LOC100128892	XM_001716912.1	0	1.63	3.13
SRI	NM_003130.2	0	1.67	3.13
TCF12	NM_207037.1	0	1.84	3.13
PSD3	NM_015310.3	0	1.55	3.12
LOC653994	XM_944429.1	0	1.76	3.12
SKA1	NM_145060.3	0	1.58	3.11
RNASEH2A	NM_006397.2	0	1.67	3.11
TTF2	NM_003594.3	0	1.71	3.11
TSHZ3	NM_020856.2	0	1.74	3.11
MED20	NM_004275.3	0	1.86	3.11
RRP7A	NM_015703.3	0	1.88	3.11
CD59	NM_000611.4	0	1.88	3.11
CCNE1	NM_001238.1	0	1.55	3.1
PSMA2	NM_002787.3	0	1.57	3.1
MAPKAP1	NM_001006618.1	0	1.64	3.1
LSM5	NM_012322.1	0	1.65	3.1
TUBG1	NM_001070.3	0	1.71	3.1
LOC440093	NM_001013699.1	0	1.96	3.1
SORD	NM_003104.3	0	1.57	3.09
LOC440145	NM_001071775.1	0	1.58	3.09
LIG3	NM_013975.2	0	1.58	3.09
LOC441484	XR_037233.1	0	1.64	3.09
HIRIP3	NM_003609.2	0	1.66	3.09
IDI1	NM_004508.2	0	1.72	3.09
RSU1	NM_012425.3	0	1.74	3.09
BCCIP	NM_016567.2	0	1.78	3.09
THOC4	XM_001134346.1	0	1.9	3.09
CCDC80	NM_199511.1	0	1.58	3.08
THOC4	NM_005782.2	0	1.69	3.08
PPP2R5C	NM_178588.1	0	1.78	3.08
APEH	NM_001640.3	0	1.8	3.08
CCT6A	NM_001762.3	0	1.86	3.08
CHN1	NM_001025201.1	0	1.92	3.08
CAV1	NM_001753.3	0	2.09	3.08
SLC25A10	NM_012140.3	0	1.64	3.07
C14orf135	NM_022495.5	0	1.75	3.07
NAV1	NM_020443.2	0	1.8	3.07
MYLK	NM_053026.3	0	1.68	3.06
S1PR3	NM_005226.2	0	1.69	3.06
MRPL39	NM_017446.3	0	1.78	3.06
ELF3	NM_004433.3	0	1.53	3.05
HERC4	NM_022079.2	0	1.54	3.05
ARHGAP18	NM_033515.2	0	1.56	3.05
40605	XM_001127871.1	0	1.64	3.05
SLC38A6	NM_153811.1	0	1.66	3.05
ZNF827	NM_178835.3	0	1.67	3.05
USP13	NM_003940.1	0	1.67	3.05
ATAD2	NM_014109.2	0	1.61	3.04
GPR162	NM_019858.1	0	1.64	3.04
NUDT21	NM_007006.2	0	1.69	3.04
LXN	NM_020169.2	0	1.74	3.04
HERC4	NM_022079.2	0	1.89	3.04
DPY19L4	NM_181787.1	0	1.55	3.03
KNTC1	NM_014708.3	0	1.57	3.03
ATRN	NM_139321.1	0	1.6	3.03
NME7	NM_013330.3	0	1.63	3.03
TTPAL	NM_001039199.1	0	1.66	3.03
RECQL	NM_002907.2	0	1.67	3.03
RAC1	NM_006908.3	0	2.1	3.03
LOC651919	XM_941189.1	0	1.54	3.02
MAGOH	NM_002370.2	0	1.66	3.02
MEX3D	NM_001085363.1	0	1.68	3.02
USP16	NM_006447.2	0	1.73	3.02
CUEDC1	NM_017949.1	0	1.78	3.02
LOC341315	XR_017616.1	0	1.87	3.02
SET	NM_003011.2	0	2.01	3.02
PGAM5	XM_001126125.1	0	1.6	3.01
HNRNPH3	NM_012207.2	0	1.64	3.01
SUV39H1	NM_003173.2	0	1.71	3.01
TMX3	NM_019022.3	0	1.71	3.01
RBM4	NM_002896.2	0	1.78	3.01
LOC653381	XR_017364.1	0	1.89	3.01
COL1A2	NM_000089.3	0	2.18	3.01
GNB4	NM_021629.3	0	1.53	3
SON	NM_138927.1	0	1.59	3
NUDT11	NM_018159.2	0	1.62	3
LPCAT3	NM_005768.5	0	1.62	3
KCTD10	NM_031954.3	0	1.75	3
CCDC77	NM_032358.2	0	1.6	2.99
TMEM30A	NM_018247.2	0	1.76	2.99
RPS7	NM_001011.3	0	1.87	2.99
N6AMT2	NM_174928.1	0	1.61	2.98
MMD	NM_012329.2	0	1.67	2.98
FGF5	NM_004464.3	0	1.71	2.98
TEX2	NM_018469.3	0	1.74	2.98
CKS2	NM_001827.1	0	2.04	2.98
NRGN	NM_006176.1	0	1.55	2.97
C13orf23	NM_025138.3	0	1.55	2.97
HMGB3	NM_005342.2	0	1.56	2.97
SEPHS1	NM_012247.3	0	1.6	2.97
LOC100129585	XM_001721365.1	0	1.72	2.97
PRMT1	NM_198318.1	0	1.78	2.97
UBQLN1	NM_013438.3	0	1.78	2.97
NUP62	NM_016553.3	0	1.89	2.97
ESD	NM_001984.1	0	2.05	2.97
GNG2	NM_053064.3	0	1.53	2.96
CENPA	NM_001042426.1	0	1.55	2.96
CLCC1	NM_015127.3	0	1.63	2.96
NUDT1	NM_198948.1	0	1.68	2.96
BBS7	NM_176824.1	0	1.51	2.95
TMEM16D	NM_178826.2	0	1.56	2.95
PPIL5	NM_152329.3	0	1.57	2.95
POLR3G	NM_006467.2	0	1.57	2.95
ORC6L	NM_014321.2	0	1.58	2.95
BCCIP	NM_078468.1	0	1.84	2.95
PRRT3	NM_207351.3	0	1.51	2.94
SMARCC2	NM_139067.1	0	1.58	2.94
HYOU1	NM_006389.2	0	1.6	2.94
USP14	NM_001037334.1	0	1.61	2.94
	D87470	0	1.62	2.94
MIR586	NR_030313.1	0	1.63	2.94
CHST15	NM_015892.2	0	1.65	2.94
IGF2BP3	NM_006547.2	0	1.78	2.94
NT5DC2	NM_022908.1	0	1.65	2.93
LHFP	NM_005780.1	0	1.69	2.93
CTPS2	NM_175859.1	0	1.71	2.93
SLC7A2	NM_001008539.2	0	1.5	2.92
COG5	NM_006348.2	0	1.51	2.92
ATP2C1	NM_014382.2	0	1.57	2.92
KIAA1712	NM_001040157.1	0	1.58	2.92
LOC644330	XR_017492.1	0	1.6	2.92
HERC4	NM_015601.2	0	1.62	2.92
CBX1	NM_006807.3	0	1.64	2.92
HPRT1	NM_000194.1	0	1.71	2.92
KIAA0020	NM_014878.4	0	1.72	2.92
TROVE2	NM_001042369.1	0	1.74	2.92
SMYD3	NM_022743.1	0	1.62	2.91
RANBP1	NM_002882.2	0	2.03	2.91
LOC652330	XM_001716137.1	0	1.49	2.9
POLQ	NM_199420.3	0	1.55	2.9
EEF2K	NM_013302.3	0	1.61	2.9
E2F2	NM_004091.2	0	1.52	2.89
BNC2	NM_017637.5	0	1.58	2.89
HIST1H4C	NM_003542.3	0	2.2	2.89
LOC646214	XR_016124.1	0	1.57	2.88
HNRPH3	NM_012207.1	0	1.6	2.88
LOC100132457	XM_001721497.1	0	1.84	2.88
PDE5A	NM_001083.3	0	1.53	2.87
NCRNA00152	NR_024204.1	0	1.54	2.87
DKC1	NM_001363.2	0	1.85	2.87
TUBA1A	NM_006009.2	0	2.33	2.87
WASPIP	NM_003387.3	0	1.52	2.86
LBR	NM_002296.2	0	1.53	2.86
GBAS	NM_001483.1	0	1.54	2.86
OCRL	NM_000276.3	0	1.67	2.86
CTNNAL1	NM_003798.2	0	1.84	2.86
NIPSNAP3A	NM_015469.1	0	1.58	2.85
YWHAB	NM_003404.3	0	1.61	2.85
SYTL2	NM_206928.1	0	1.67	2.85
LOC643668	XR_019339.1	0	1.92	2.85
OSMR	NM_003999.1	0	1.49	2.84
PGM2	NM_018290.2	0	1.52	2.84
CCDC99	NM_017785.3	0	1.58	2.84
PXMP2	NM_018663.1	0	1.59	2.84
MOCS2	NM_176806.2	0	1.59	2.84
USP13	NM_003940.2	0	1.62	2.84
SNX7	NM_152238.1	0	1.64	2.84
MEIS2	NM_172315.1	0	1.68	2.84
CCDC34	NM_030771.1	0	1.72	2.84
BCKDK	NM_005881.1	0	1.93	2.84
C17orf58	NM_181656.3	0	1.55	2.83
FBXO11	NM_025133.3	0	1.64	2.83
APIP	NM_015957.1	0	1.67	2.83
SOX9	NM_000346.2	0	1.71	2.83
C18orf54	NM_173529.3	0	1.47	2.82
SNORA61	NR_002987.1	0	1.48	2.82
DDX46	NM_014829.2	0	1.5	2.82
MRPL35	NM_016622.2	0	1.5	2.82
SH3D19	NM_001009555.2	0	1.57	2.82
PRMT6	NM_018137.1	0	1.58	2.82
CCDC25	NM_018246.2	0	1.58	2.82
UGCGL1	NM_020120.2	0	1.58	2.82
PRMT6	NM_018137.1	0	1.59	2.82
PPP1CB	NM_206876.1	0	1.63	2.82
CCL2	NM_002982.3	0	1.63	2.82
TOMM20	NM_014765.1	0	1.83	2.82
CDH2	NM_001792.2	0	1.9	2.82
KRTAP1-5	NM_031957.1	0	1.5	2.81
R3HDM1	NM_015361.2	0	1.54	2.81
MXRA5	NM_015419.2	0	1.58	2.81
GART	NM_000819.3	0	1.69	2.81
CNN2	NM_004368.2	0	1.49	2.8
CXorf64	NM_001122716.1	0	1.51	2.8
PRIM2A	XM_001134299.1	0	1.57	2.8
CAND1	NM_018448.2	0	1.57	2.8
FAM125A	NM_138401.2	0	1.63	2.8
BCL2L12	NM_001040668.1	0	1.7	2.8
ZFP36	NM_003407.2	0	1.7	2.8
CXorf26	NM_016500.3	0	1.72	2.8
RBMX	NM_002139.2	0	1.75	2.8
PARP8	NM_024615.2	0	1.59	2.79
SFRS2IP	NM_004719.2	0	1.6	2.79
NDE1	NM_017668.1	0	1.6	2.79
OPTN	NM_001008213.1	0	1.61	2.79
LOC643668	XR_019339.1	0	1.65	2.79
LOC730994	XM_001132373.1	0	1.7	2.79
HERC3	NM_014606.1	0	1.49	2.78
LOC100129267	XR_037397.1	0	1.5	2.78
KCNK2	NM_001017425.2	0	1.52	2.78
C12orf32	NM_031465.2	0	1.56	2.78
NFATC2IP	NM_032815.3	0	1.58	2.78
FANCG	NM_004629.1	0	1.58	2.78
TTPAL	NM_024331.3	0	1.58	2.78
EXT2	NM_207122.1	0	1.63	2.78
PNRC2	NM_017761.2	0	1.64	2.78
TAF9	NM_001015891.1	0	1.66	2.78
RPL29	NM_000992.2	0	1.67	2.78
CORO2B	NM_006091.2	0	1.45	2.77
MSL3L1	NM_078629.1	0	1.49	2.77
CD59	NM_203331.1	0	1.5	2.77
ATL1	NM_015915.4	0	1.5	2.77
LOC643790	XM_927071.2	0	1.54	2.77
PAF1	NM_019088.2	0	1.64	2.77
NOP56	NM_006392.2	0	1.81	2.77
BAZ1A	NM_013448.2	0	1.46	2.76
VPS13A	NM_033305.2	0	1.46	2.76
ANO4	NM_178826.2	0	1.52	2.76
ZMYM4	NM_005095.2	0	1.52	2.76
SREBF1	NM_001005291.1	0	1.55	2.76
NUP205	NM_015135.1	0	1.68	2.76
TUBG1	NM_001070.3	0	1.87	2.76
DBI	NM_001079863.1	0	2.02	2.76
KPNB1	NM_002265.4	0	2.03	2.76
TSPYL3	XR_001421.1	0	1.48	2.75
C13orf34	NM_024808.2	0	1.51	2.75
ACSL3	NM_004457.3	0	1.57	2.75
RAD21	NM_006265.1	0	1.59	2.75
RBBP7	NM_002893.2	0	1.71	2.75
UBE2N	NM_003348.3	0	1.71	2.75
40797	NM_018243.2	0	1.88	2.75
KATNB1	NM_005886.2	0	1.45	2.74
UTP14C	NM_021645.4	0	1.55	2.74
GLCE	NM_015554.1	0	1.67	2.74
WDR54	NM_032118.2	0	1.71	2.74
HPRT1	NM_000194.1	0	1.75	2.74
ACAD9	NM_014049.3	0	1.6	2.73
TTYH3	NM_025250.2	0	1.67	2.73
RRS1	NM_015169.3	0	1.75	2.73
PAICS	NM_006452.3	0	1.88	2.73
LOC644101	XR_019241.2	0	1.57	2.72
C16orf33	NM_024571.2	0	1.66	2.72
HNRNPL	NM_001005335.1	0	1.7	2.72
LOC345645	XR_016204.2	0	1.73	2.72
POLR1E	NM_022490.1	0	1.74	2.72
DCBLD2	NM_080927.3	0	1.95	2.72
LOC402644	XM_938297.1	0.0002	1.99	2.72
LOC644330	XR_017492.1	0	1.5	2.71
SRI	NM_198901.1	0	1.5	2.71
C19orf60	NM_001100418.1	0	1.54	2.71
LOC100128836	XR_038689.1	0	1.55	2.71
CCDC5	NM_138443.2	0	1.57	2.71
PPP2R5C	NM_178588.1	0	1.58	2.71
DCUN1D4	NM_015115.1	0	1.58	2.71
IER3IP1	NM_016097.3	0	1.59	2.71
CMAS	NM_018686.3	0	1.61	2.71
CCDC12	NM_144716.2	0	1.61	2.71
LOC100131735	XR_038716.1	0	1.69	2.71
ZNF462	NM_021224.4	0	1.51	2.7
PAK1	NM_002576.3	0	1.52	2.7
POLR3H	NM_001018052.1	0	1.54	2.7
HDHD2	NM_032124.4	0	1.59	2.7
RFXANK	NM_003721.2	0	1.59	2.7
CCDC132	NM_017667.2	0	1.42	2.69
LOC100133609	XM_001720815.1	0	1.47	2.69
	AK091091	0	1.58	2.69
RBM12	NM_006047.4	0	1.6	2.69
ZBTB42	NM_001137601.1	0	1.45	2.68
PRKDC	NM_006904.6	0	1.5	2.68
USP16	NM_006447.2	0	1.59	2.68
IDH1	NM_005896.2	0	1.61	2.68
ANXA2	NM_001002857.1	0	1.68	2.68
UQCRC2	NM_003366.2	0	1.71	2.68
ZNF207	NM_001032293.2	0	1.78	2.68
PHF19	NM_001009936.1	0	1.5	2.67
EPB41L2	NM_001431.1	0	1.5	2.67
BAZ1A	NM_182648.1	0	1.56	2.67
HIF1A	NM_001530.2	0	1.57	2.67
NME3	NM_002513.2	0	1.59	2.67
ACACA	NM_198839.1	0	1.61	2.67
LOC643387	XR_038706.1	0	1.66	2.67
TTC37	NM_014639.2	0	1.74	2.67
CYCSL1	NR_001561.1	0	1.77	2.67
NARG1	NM_057175.3	0	1.43	2.66
C7orf36	NM_020192.2	0	1.46	2.66
CDCA4	NM_017955.2	0	1.51	2.66
BCCIP	NM_016567.2	0	1.55	2.66
CASP6	NM_032992.2	0	1.57	2.66
DTD1	NM_080820.4	0	1.6	2.66
FARP1	NM_005766.2	0	1.65	2.66
ANXA7	NM_004034.1	0	1.71	2.66
PTGES3	NM_006601.4	0	1.83	2.66
MNS1	NM_018365.1	0	1.45	2.65
SOCS1	NM_003745.1	0	1.49	2.65
RBM17	NM_032905.3	0	1.49	2.65
MTX1	NM_002455.2	0	1.49	2.65
LOC100131261	XM_001723141.1	0	1.6	2.65
LOC732165	XM_001134259.1	0	1.61	2.65
VPS24	NM_001005753.1	0	1.63	2.65
ARL6IP6	NM_152522.3	0	1.64	2.65
SNRPD1	NM_006938.2	0	1.46	2.64
R3HDM1	NM_015361.2	0	1.48	2.64
EXOC4	NM_021807.3	0	1.54	2.64
RAP2A	NM_021033.5	0	1.59	2.64
LOC100134393	XR_037039.1	0	1.6	2.64
NUP107	NM_020401.2	0	1.6	2.64
CTNNAL1	NM_003798.1	0	1.71	2.64
LOC648210	XR_018923.1	0	1.87	2.64
RBPMS2	NM_194272.1	0	1.45	2.63
C13orf23	NM_025138.3	0	1.46	2.63
PDS5A	NM_015200.1	0	1.5	2.63
HYLS1	NM_145014.1	0	1.5	2.63
LOC143543	NR_002197.1	0	1.53	2.63
SFRS7	NM_001031684.1	0	1.54	2.63
CD47	NM_198793.2	0	1.64	2.63
C16orf35	NM_001039476.1	0	1.74	2.63
LRRC17	NM_001031692.1	0	1.88	2.63
PEG10	XM_499343.2	0	1.43	2.62
CHMP6	XM_001132548.1	0	1.47	2.62
SEPHS1	NM_012247.3	0	1.63	2.62
PFKL	NM_002626.4	0	1.4	2.61
SNORD96A	NR_002592.1	0	1.43	2.61
LRBA	NM_006726.1	0	1.43	2.61
PATE3	NM_001129883.2	0	1.44	2.61
NRIP1	NM_003489.2	0	1.51	2.61
COQ3	NM_017421.3	0	1.57	2.61
EXOSC9	NM_001034194.1	0	1.58	2.61
NSF	NM_006178.1	0	1.59	2.61
MSRB3	NM_198080.2	0	1.61	2.61
ACAT2	NM_005891.2	0	1.78	2.61
BOP1	NM_015201.3	0	1.85	2.61
HNRPA2B1	NM_031243.1	0	2.04	2.61
LOC100133800	XR_039017.1	0	1.4	2.6
RAB28	NM_004249.1	0	1.41	2.6
LARP1B	NM_032239.2	0	1.42	2.6
RNF160	NM_015565.1	0	1.45	2.6
ZCCHC7	NM_032226.2	0	1.49	2.6
SLC25A24	NM_013386.3	0	1.52	2.6
LOC644037	XR_038280.1	0	1.53	2.6
MRPL47	NM_020409.2	0	1.53	2.6
HAT1	NM_003642.2	0	1.53	2.6
MTIF2	NM_001005369.1	0	1.54	2.6
HMGCS1	NM_002130.6	0	1.58	2.6
LOC651697	XR_039237.1	0	1.61	2.6
PCDH18	NM_019035.2	0	1.63	2.6
TNC	NM_002160.1	0	1.65	2.6
LOC100130932	XM_001726766.1	0	1.66	2.6
SPRY2	NM_005842.2	0	1.69	2.6
DYNLT1	NM_006519.1	0	1.78	2.6
ACLY	NM_198830.1	0	1.85	2.6
RPL10A	NM_007104.4	0	1.86	2.6
CKS2	NM_001827.1	0	1.94	2.6
SMC2	NM_001042550.1	0	1.46	2.59
ATPIF1	NM_178191.1	0	1.47	2.59
PLOD2	NM_182943.2	0	1.53	2.59
SERBP1	NM_001018069.1	0	1.54	2.59
CDC42	NM_001039802.1	0	1.55	2.59
CHEK1	NM_001274.3	0	1.55	2.59
SNTB2	NM_006750.2	0	1.73	2.59
STAU2	NM_014393.1	0	1.42	2.58
MRPL42	NM_172177.1	0	1.45	2.58
C6orf211	NM_024573.1	0	1.47	2.58
NUP35	NM_138285.3	0	1.49	2.58
OSBPL3	NM_145322.1	0	1.53	2.58
CDCA4	NM_145701.1	0	1.57	2.58
WDR12	NM_018256.2	0	1.61	2.58
SMARCD1	NM_003076.3	0	1.62	2.58
DERA	NM_015954.2	0	1.71	2.58
TMEM131	NM_015348.1	0	1.76	2.58
PPIA	NM_021130.3	0	1.43	2.57
ENSA	NM_207043.1	0	1.51	2.57
ANPEP	NM_001150.1	0	1.51	2.57
C19orf60	NM_001100419.1	0	1.55	2.57
DNAJC10	NM_018981.1	0	1.64	2.57
POLR2B	NM_000938.1	0	1.66	2.57
LOC643336	XM_001718563.1	0	1.71	2.57
ACLY	NM_001096.2	0	1.75	2.57
DONSON	NM_017613.2	0	1.4	2.56
SFRS3	NM_003017.3	0	1.41	2.56
BRWD2	NM_018117.10	0	1.42	2.56
DIAPH3	NM_030932.3	0	1.42	2.56
CCBE1	NM_133459.1	0	1.5	2.56
LOC729255	XR_016047.1	0	1.6	2.56
CDK6	NM_001259.5	0	1.63	2.56
HNRPUL2	XM_938301.1	0	1.63	2.56
FBXO11	NM_025133.3	0	1.66	2.56
SYTL2	NM_206929.1	0	1.71	2.56
LOC100128266	XR_037888.1	0	1.82	2.56
STXBP6	NM_014178.6	0	1.4	2.55
C9orf80	NM_021218.1	0	1.48	2.55
DONSON	NM_017613.2	0	1.48	2.55
UCHL5IP	NM_017518.5	0	1.49	2.55
MPHOSPH6	NM_005792.1	0	1.53	2.55
MYO1C	NM_033375.4	0	1.54	2.55
METTL1	NM_005371.4	0	1.55	2.55
FZD6	NM_003506.2	0	1.55	2.55
PAK2	NM_002577.3	0	1.58	2.55
UAP1	NM_003115.3	0	1.74	2.55
LOC649330	XM_001723218.1	0	1.46	2.54
FAM173A	NM_023933.1	0	1.48	2.54
ME2	NM_002396.3	0	1.5	2.54
ODF2	NM_002540.3	0	1.51	2.54
KIAA1012	NM_014939.2	0	1.53	2.54
RECQL	NM_032941.1	0	1.58	2.54
MRPL12	NM_002949.2	0	1.6	2.54
SHMT1	NM_004169.3	0	1.49	2.53
KCNK2	NM_001017425.2	0	1.51	2.53
LOC345041	XR_038458.1	0	1.52	2.53
ME2	NM_002396.3	0	1.54	2.53
PAPSS1	NM_005443.4	0	1.55	2.53
TOP1P2	NR_001283.1	0	1.55	2.53
LOC100129585	XM_001720509.1	0	1.6	2.53
PRKDC	NM_001081640.1	0	1.63	2.53
UBE2E3	NM_006357.2	0	1.66	2.53
TSPYL4	NM_021648.4	0	1.38	2.52
ZFC3H1	NM_144982.4	0	1.41	2.52
APIP	NM_015957.1	0	1.45	2.52
NUDT15	NM_018283.1	0	1.47	2.52
PIGQ	NM_004204.2	0	1.49	2.52
H2AFX	NM_002105.2	0	1.5	2.52
SIVA	NM_006427.2	0	1.54	2.52
LOC100131737	XR_039035.1	0	1.57	2.52
LOC731895	XM_001133620.1	0	1.67	2.52
CDC42SE2	NM_001038702.1	0	1.47	2.51
MFSD3	NM_138431.1	0	1.57	2.51
MAP1B	NM_032010.1	0	1.79	2.51
ZADH2	NM_175907.3	0	1.41	2.5
RASSF2	NM_170773.1	0	1.43	2.5
FAM177A1	NM_173607.3	0	1.43	2.5
SLC35A3	NM_012243.1	0	1.44	2.5
CNRIP1	NM_001111101.1	0	1.46	2.5
LEO1	NM_138792.2	0	1.47	2.5
C12orf48	NM_017915.2	0	1.49	2.5
MDFIC	NM_199072.3	0	1.5	2.5
PAPSS1	NM_005443.4	0	1.66	2.5
IGF2BP2	NM_006548.4	0	1.68	2.5
UGDH	NM_003359.2	0	1.69	2.5
CSE1L	NM_001316.2	0	1.75	2.5
SPARC	NM_003118.2	0	1.84	2.5
TPI1	NM_000365.4	0	1.88	2.5
C18orf54	NM_173529.3	0	1.41	2.49
LOC643300	XR_016534.1	0	1.43	2.49
AP2B1	NM_001282.2	0	1.51	2.49
TAF9	NM_016283.4	0	1.6	2.49
SUCLG2	NM_003848.1	0	1.63	2.49
PSMD6	NM_014814.1	0	1.72	2.49
ATP2B4	NM_001001396.1	0	1.78	2.49
NUCKS1	NM_022731.3	0	1.9	2.49
LOC100130171	XR_038676.1	0.0001	1.43	2.49
VAT1L	NM_020927.1	0	1.4	2.48
KLHL8	NM_020803.3	0	1.4	2.48
C21orf45	NM_018944.2	0	1.42	2.48
GCDH	NM_000159.2	0	1.43	2.48
CD47	NM_001777.3	0	1.47	2.48
CCDC16	NM_052857.2	0	1.48	2.48
	BU616603	0	1.49	2.48
C2orf7	NM_032319.1	0	1.49	2.48
CCDC104	NM_080667.4	0	1.5	2.48
NOP56	NM_006392.2	0	1.56	2.48
LOC100133803	XM_001719081.1	0	1.59	2.48
HIF1A	NM_001530.2	0	1.6	2.48
SKA2	NM_182620.3	0	1.64	2.48
ALDH1L2	XM_927536.1	0.0001	1.4	2.48
MSH2	NM_000251.1	0	1.37	2.47
C17orf42	NM_024683.3	0	1.48	2.47
TCP1	NM_030752.2	0	1.64	2.47
NFIC	NM_205843.1	0	1.72	2.47
UBA5	NM_024818.3	0	1.37	2.46
FAM173B	NM_199133.2	0	1.4	2.46
SACS	NM_014363.3	0	1.42	2.46
MYO1B	NM_012223.2	0	1.49	2.46
IRF2BP2	NM_182972.2	0	1.52	2.46
LONP2	NM_031490.2	0	1.52	2.46
PDCL3	NM_024065.3	0	1.53	2.46
NOP56	NM_006392.2	0	1.55	2.46
PAICS	NM_006452.3	0	1.78	2.46
SIX1	NM_005982.2	0	1.38	2.45
FIGNL1	NM_001042762.1	0	1.38	2.45
NGLY1	NM_018297.2	0	1.43	2.45
SPG3A	NM_015915.3	0	1.46	2.45
CBR3	NM_001236.3	0	1.48	2.45
LOC730382	XM_001133471.2	0	1.52	2.45
UGP2	NM_006759.3	0	1.54	2.45
LLGL1	NM_004140.3	0	1.6	2.45
RPA1	NM_002945.2	0	1.62	2.45
CTXN1	NM_206833.2	0	1.66	2.45
COLEC12	NM_130386.1	0	1.38	2.44
GBP1	NM_002053.1	0	1.41	2.44
THYN1	NM_199298.1	0	1.49	2.44
VPS29	NM_016226.3	0	1.75	2.44
CFH	NM_001014975.1	0	1.39	2.43
KIAA1524	NM_020890.1	0	1.4	2.43
BIVM	NM_017693.2	0	1.44	2.43
LOC100128689	XR_037120.1	0	1.56	2.43
SLC30A9	NM_006345.3	0	1.59	2.43
ADRBK1	NM_001619.3	0	1.61	2.43
GXYLT1	NM_001099650.1	0	1.4	2.42
JAZF1	NM_175061.3	0	1.45	2.42
ENSA	NM_207168.1	0	1.49	2.42
RDX	NM_002906.3	0	1.54	2.42
WDR57	NM_004814.1	0	1.55	2.42
SCARA3	NM_016240.2	0	1.6	2.42
RPS24	NM_001026.3	0	1.76	2.42
HNRPK	NM_031263.1	0	1.8	2.42
FANCL	NM_018062.2	0	1.36	2.41
NUDT11	NM_018159.3	0	1.42	2.41
WDR77	NM_024102.2	0	1.45	2.41
DNM1L	NM_012063.1	0	1.45	2.41
PCBP4	NM_020418.2	0	1.49	2.41
GALNT11	NM_022087.2	0	1.5	2.41
POLR2J2	NM_032959.4	0	1.5	2.41
EHD4	NM_139265.2	0	1.54	2.41
PCNA	NM_182649.1	0	1.7	2.41
CKAP5	NM_001008938.1	0	1.72	2.41
DECR1	NM_001359.1	0	1.74	2.41
TCEB1	NM_005648.2	0.0024	1.6	2.41
C16orf53	NM_024516.2	0	1.54	2.4
MID1	NM_033290.2	0	1.58	2.4
PPAP2B	NM_177414.1	0	1.63	2.4
LOC387820	XR_019393.1	0	1.74	2.4
CEP78	NM_001098802.1	0	1.35	2.39
LOC100129958	XM_001719102.1	0	1.36	2.39
PPWD1	NM_015342.1	0	1.39	2.39
VPS24	NM_001005753.1	0	1.5	2.39
APPL2	NM_018171.3	0	1.51	2.39
MOBKL3	NM_199482.2	0	1.52	2.39
PIGM	NM_145167.2	0	1.52	2.39
UBE2G1	NM_003342.4	0	1.53	2.39
SLC25A22	NM_024698.4	0	1.54	2.39
UBQLN2	NM_013444.2	0	1.58	2.39
WDR61	NM_025234.1	0	1.61	2.39
LOC729148	XM_001129792.1	0	1.61	2.39
USP1	NM_003368.4	0	1.34	2.38
SLC35B3	NM_015948.2	0	1.39	2.38
	BC090942	0	1.5	2.38
SYNJ2BP	NM_018373.1	0	1.51	2.38
POLD2	NM_001127218.1	0	1.53	2.38
MAN2A1	NM_002372.2	0	1.58	2.38
CHD4	NM_001273.2	0	1.59	2.38
LOC100131801	XM_001726504.1	0	1.69	2.38
LOC100130003	XR_038699.1	0	1.79	2.38
SKP2	NM_005983.2	0	1.36	2.37
ROCK1	NM_005406.2	0	1.4	2.37
HMGB1	NM_002128.4	0	1.41	2.37
UBE2D2	NM_003339.2	0	1.41	2.37
LOC389662	XR_016813.2	0	1.42	2.37
ING2	NM_001564.2	0	1.46	2.37
SRI	NM_003130.2	0	1.46	2.37
ARF3	NM_001659.1	0	1.52	2.37
CAST	NM_001042445.1	0	1.53	2.37
PECI	NM_006117.2	0	1.58	2.37
CKLF	NM_001040139.1	0	1.6	2.37
LOC651816	XM_941060.1	0	1.68	2.37
SALL2	NM_005407.1	0	1.36	2.36
ITFG2	NM_018463.2	0	1.41	2.36
C11orf51	NM_014042.1	0	1.41	2.36
ACTR1B	NM_005735.2	0	1.45	2.36
LOC147804	NR_003148.2	0	1.45	2.36
KANK2	NM_015493.4	0	1.49	2.36
WDR42A	NM_015726.2	0	1.49	2.36
TTC27	NM_017735.3	0	1.53	2.36
DHRS11	NM_024308.3	0	1.38	2.35
IVNS1ABP	NM_006469.4	0	1.39	2.35
SHROOM2	NM_001649.2	0	1.4	2.35
PIGN	NM_176787.4	0	1.44	2.35
ANXA11	NM_001157.2	0	1.48	2.35
C17orf58	NM_181656.1	0	1.49	2.35
LRRN3	NM_001099660.1	0	1.5	2.35
DMAP1	NM_001034024.1	0	1.54	2.35
DYNLL1	NM_001037494.1	0	1.87	2.35
FADS2	NM_004265.2	0.0014	1.31	2.35
BZW1	NM_014670.2	0	1.34	2.34
SNORA18	NR_002959.1	0	1.38	2.34
TSGA14	NM_018718.1	0	1.42	2.34
NIN	NM_020921.3	0	1.44	2.34
SNX7	NM_152238.1	0	1.45	2.34
RFC1	NM_002913.3	0	1.45	2.34
ACN9	NM_020186.1	0	1.47	2.34
LOC100132715	XR_039129.1	0	1.75	2.34
SLC16A3	NM_004207.2	0	1.92	2.34
DNAJB12	NM_001002762.1	0	1.36	2.33
CCDC34	NM_030771.1	0	1.39	2.33
MTMR4	NM_004687.3	0	1.45	2.33
LOC730746	XR_015514.1	0	1.5	2.33
SUCLA2	NM_003850.1	0	1.52	2.33
TAF15	NM_003487.2	0	1.52	2.33
UNG	NM_003362.2	0	1.55	2.33
LOC100132918	XR_039697.1	0.0001	1.54	2.33
WDR34	NM_052844.3	0	1.36	2.32
ITGA4	NM_000885.4	0	1.36	2.32
C21orf45	NM_018944.2	0	1.36	2.32
LOC440145	NM_001071775.1	0	1.4	2.32
UNC119	NM_054035.1	0	1.42	2.32
DMAP1	NM_001034023.1	0	1.44	2.32
SIVA1	NM_006427.3	0	1.47	2.32
PPPDE2	NM_015704.1	0	1.49	2.32
LRRC41	NM_006369.4	0	1.65	2.32
TOMM40	NM_006114.1	0	1.75	2.32
SEH1L	NM_031216.3	0	1.36	2.31
BLMH	NM_000386.2	0	1.42	2.31
ZBED5	NM_021211.2	0	1.44	2.31
RBM4	NM_002896.2	0	1.46	2.31
LOC347376	XM_937928.1	0	1.49	2.31
HIBADH	NM_152740.2	0	1.54	2.31
C3orf26	NM_032359.2	0	1.54	2.31
SKP1A	NM_006930.2	0	1.6	2.31
KLF2	NM_016270.2	0	1.65	2.31
RPL36	NM_015414.2	0	1.32	2.3
SV2A	NM_014849.2	0	1.33	2.3
TMEM177	NM_030577.1	0	1.36	2.3
ANXA11	NM_001157.2	0	1.45	2.3
ZNF22	NM_006963.3	0	1.49	2.3
MGAT2	NM_001015883.1	0	1.54	2.3
PDCD5	NM_004708.2	0	1.62	2.3
NEDD9	NM_006403.2	0	1.34	2.29
C8orf30B	XM_001126758.2	0	1.35	2.29
LOC641992	XM_935770.1	0	1.47	2.29
GSDMD	NM_024736.5	0	1.47	2.29
WDR12	NM_018256.2	0	1.48	2.29
PDCL3	NM_024065.3	0	1.51	2.29
TICAM2	NM_021649.3	0	1.52	2.29
EEF1A1	NM_001402.5	0	1.54	2.29
LOC653888	XM_936251.2	0	1.61	2.29
XPO1	NM_003400.3	0	1.64	2.29
EIF4A1	NM_001416.2	0	1.71	2.29
LOC391811	XR_018614.1	0	1.85	2.29
SEMA4B	NM_198925.1	0	1.32	2.28
INCENP	NM_001040694.1	0	1.34	2.28
PSCD2	NM_004228.4	0	1.35	2.28
SATB2	NM_015265.1	0	1.38	2.28
NIPSNAP1	NM_003634.1	0	1.45	2.28
TNC	NM_002160.2	0	1.62	2.28
BZW2	NM_014038.1	0	1.63	2.28
CYB5B	NM_030579.2	0	1.79	2.28
LOC648024	XR_018316.1	0	1.8	2.28
LOC100128266	XR_038984.1	0	1.85	2.28
TDRD7	NM_014290.1	0	1.33	2.27
UBE3B	NM_130466.2	0	1.36	2.27
MCM2	NM_004526.2	0	1.36	2.27
SSRP1	NM_003146.2	0	1.37	2.27
RFXANK	NM_134440.1	0	1.38	2.27
LYAR	NM_017816.1	0	1.4	2.27
PLEKHA4	NM_020904.1	0	1.4	2.27
CPXM1	NM_019609.3	0	1.45	2.27
NDUFAF3	NM_199069.1	0	1.86	2.27
LOC100132091	XM_001722582.1	0	1.31	2.26
STMN1	NM_005563.3	0	1.34	2.26
C1orf131	NM_152379.2	0	1.36	2.26
KLHL29	XM_940375.2	0	1.37	2.26
CEP78	NM_032171.1	0	1.38	2.26
HMGXB4	NM_005487.3	0	1.44	2.26
SCMH1	NM_001031694.1	0	1.47	2.26
PURB	NM_033224.3	0	1.53	2.26
NPM3	NM_006993.1	0	1.53	2.26
ATP2B4	NM_001684.3	0	1.7	2.26
SNRPF	NM_003095.1	0	1.72	2.26
STK32B	NM_018401.1	0	1.33	2.25
TMEM19	NM_018279.3	0	1.38	2.25
LOC727848	XM_001125941.1	0	1.4	2.25
NBN	NM_002485.4	0	1.42	2.25
BRD7	NM_013263.2	0	1.46	2.25
SYNC1	NM_030786.1	0	1.49	2.25
SH3GLB2	NM_020145.2	0	1.53	2.25
TPCN2	NM_139075.2	0	1.33	2.24
C12orf43	NM_022895.1	0	1.33	2.24
CYB561D2	NM_007022.3	0	1.4	2.24
NES	NM_006617.1	0	1.54	2.24
ACACA	NM_198836.1	0	1.6	2.24
MRPL20	NM_017971.2	0	1.62	2.24
NFKBIA	NM_020529.1	0	1.64	2.24
FAIM	NM_001033030.1	0	1.34	2.23
ATP11B	NM_014616.1	0	1.35	2.23
SF3B1	NM_012433.2	0	1.35	2.23
MOBKL3	NM_001100819.1	0	1.4	2.23
PARP2	NM_005484.2	0	1.41	2.23
NDUFA6	NM_002490.3	0	1.45	2.23
FHOD3	NM_025135.2	0	1.46	2.23
RBBP8	NM_203291.1	0	1.47	2.23
GALNT10	NM_017540.3	0	1.48	2.23
CCDC53	NM_016053.2	0	1.49	2.23
TRA1P2	XR_000203.3	0	1.55	2.23
EEF1E1	NM_004280.3	0	1.56	2.23
LOC643997	XM_292963.6	0	1.66	2.23
COL1A1	NM_000088.3	0	1.84	2.23
CALM3	NM_005184.2	0	1.88	2.23
MND1	NM_032117.2	0	1.32	2.22
AMOT	NM_133265.2	0	1.34	2.22
SCARA3	NM_182826.1	0	1.37	2.22
GART	NM_175085.1	0	1.39	2.22
MYBL1	NM_001080416.1	0	1.45	2.22
STEAP3	NM_018234.2	0	1.45	2.22
LOC727761	XM_001126211.1	0	1.59	2.22
NFKB1	NM_003998.2	0	1.61	2.22
PSMA4	NM_002789.3	0	1.69	2.22
MARCKS	NM_002356.5	0	1.85	2.22
	BI836710	0	1.32	2.21
MCM4	NM_182746.1	0	1.34	2.21
DIAPH3	NM_001042517.1	0	1.35	2.21
C5orf24	NM_152409.2	0	1.36	2.21
KIAA0586	NM_014749.2	0	1.36	2.21
PPAT	NM_002703.3	0	1.38	2.21
GPSM2	NM_013296.3	0	1.45	2.21
VARS	NM_006295.2	0	1.46	2.21
COMMD10	NM_016144.2	0	1.48	2.21
COPS4	NM_016129.2	0	1.55	2.21
IMMT	NM_001100169.1	0	1.61	2.21
RPA3	NM_002947.3	0	1.63	2.21
IDH1	NM_005896.2	0	1.63	2.21
S100A10	NM_002966.1	0	1.87	2.21
LOC652489	XM_941950.2	0.0001	1.64	2.21
ARHGEF12	NM_015313.1	0	1.3	2.2
ATM	NM_000051.3	0	1.33	2.2
SOAT1	NM_003101.4	0	1.33	2.2
LOC723972	NR_003144.1	0	1.38	2.2
C17orf58	NM_181656.3	0	1.4	2.2
HNRNPA1	NM_031157.2	0	1.41	2.2
ZFP90	NM_133458.2	0	1.43	2.2
PPIH	NM_006347.3	0	1.45	2.2
NR2F1	NM_005654.4	0	1.49	2.2
EXOSC9	NM_001034194.1	0	1.49	2.2
LOC341965	XR_039164.1	0	1.54	2.2
LOC647150	XR_017449.2	0	1.55	2.2
RAB3B	NM_002867.2	0	1.57	2.2
LYRM2	NM_020466.4	0.0008	1.47	2.2
DLEU1	NR_002605.1	0.0014	1.43	2.2
MPP6	NM_016447.2	0	1.33	2.19
RMI1	NM_024945.2	0	1.33	2.19
MAMLD1	NM_005491.2	0	1.34	2.19
C4orf46	NM_001008393.2	0	1.37	2.19
ORC3L	NM_181837.1	0	1.38	2.19
LOC729082	XR_040993.1	0	1.38	2.19
ERLIN2	NM_007175.5	0	1.43	2.19
DYRK4	NM_003845.1	0	1.45	2.19
AP3M1	NM_012095.4	0	1.48	2.19
RPL34	NM_033625.2	0	1.56	2.19
LOC400455	XR_018793.1	0	1.58	2.19
PPAN	NM_020230.4	0	1.3	2.18
	BU078529	0	1.31	2.18
BCL9	NM_004326.2	0	1.38	2.18
POTEE	NM_001083538.1	0	1.39	2.18
RPL26L1	NM_016093.2	0	1.42	2.18
CPSF1	NM_013291.2	0	1.46	2.18
PTPRK	NM_002844.2	0	1.5	2.18
SDC1	NM_001006946.1	0	1.56	2.18
LOC100132992	XR_037398.1	0	1.75	2.18
ODZ3	NM_001080477.1	0.0001	1.55	2.18
SNRPD3	NM_004175.3	0	1.29	2.17
FBXO5	NM_012177.2	0	1.3	2.17
GPATCH4	NM_182679.1	0	1.32	2.17
LOC728946	XM_001128870.1	0	1.34	2.17
BIVM	NM_017693.2	0	1.34	2.17
LOC646044	XR_037328.1	0	1.35	2.17
STT3B	NM_178862.1	0	1.38	2.17
NOLA1	NM_032993.1	0	1.42	2.17
TIGD5	NM_032862.2	0	1.43	2.17
RTCD1	NM_003729.1	0	1.47	2.17
LAP3	NM_015907.2	0	1.52	2.17
RPL39L	NM_052969.1	0	1.57	2.17
SF3B4	NM_005850.3	0	1.58	2.17
C5orf44	NR_003545.1	0	1.31	2.16
MAD2L1	NM_002358.2	0	1.32	2.16
GPS2	NM_004489.4	0	1.33	2.16
HHEX	NM_002729.4	0	1.33	2.16
RABL3	NM_173825.3	0	1.37	2.16
AZI1	NM_014984.2	0	1.4	2.16
HRSP12	NM_005836.2	0	1.41	2.16
THYN1	NM_199297.1	0	1.41	2.16
AKTIP	NM_001012398.1	0	1.45	2.16
SEC23A	NM_006364.2	0	1.5	2.16
URM1	NM_030914.1	0	1.52	2.16
TMEM106C	NM_024056.2	0	1.55	2.16
GAR1	NM_032993.2	0	1.6	2.16
PPP2CA	NM_002715.2	0	1.6	2.16
HIPK2	NM_022740.2	0	1.61	2.16
TMEM43	NM_024334.1	0	1.61	2.16
C19orf70	NM_205767.1	0	1.62	2.16
EBNA1BP2	NM_006824.1	0	1.73	2.16
MCM8	NM_032485.4	0	1.3	2.15
XRCC6BP1	NM_033276.2	0	1.31	2.15
RELN	NM_005045.2	0	1.31	2.15
KIAA0947	NM_015325.1	0	1.32	2.15
FBXL2	NM_012157.2	0	1.35	2.15
LOC442153	XR_016425.2	0	1.36	2.15
SP110	NM_004510.2	0	1.43	2.15
TGFB1I1	NM_015927.3	0	1.52	2.15
TMEM181	NM_020823.1	0	1.54	2.15
VBP1	NM_003372.4	0	1.57	2.15
LOC391692	XM_373031.3	0	1.3	2.14
TROAP	NM_005480.2	0	1.3	2.14
NMT2	NM_004808.2	0	1.32	2.14
SGOL1	NM_138484.2	0	1.32	2.14
SSSCA1	NM_006396.1	0	1.32	2.14
CADM1	NM_014333.3	0	1.37	2.14
TUBG1	NM_001070.3	0	1.37	2.14
C3orf26	NM_032359.2	0	1.42	2.14
RPA1	NM_002945.2	0	1.45	2.14
B4GALT7	NM_007255.1	0	1.48	2.14
TJP1	NM_175610.2	0	1.5	2.14
STK39	NM_013233.2	0	1.55	2.14
BAT2D1	NM_015172.3	0	1.56	2.14
LOC100129237	XR_038101.1	0	1.58	2.14
ZNF207	NM_001032293.2	0	1.6	2.14
CARM1	NM_199141.1	0	1.71	2.14
UBE2E3	NM_006357.2	0	1.72	2.14
PXMP2	NM_018663.1	0	1.3	2.13
SMARCD2	NM_003077.2	0	1.37	2.13
CDC42EP3	NM_006449.3	0	1.37	2.13
ING2	NM_001564.2	0	1.38	2.13
ZNHIT3	NM_004773.2	0	1.42	2.13
FRMD6	NM_152330.3	0	1.5	2.13
RPL6	NM_001024662.1	0	1.52	2.13
CBS	NM_000071.1	0	1.53	2.13
NHP2L1	NM_001003796.1	0	1.58	2.13
LOC286016	NR_002187.2	0	1.65	2.13
FLJ36070	NM_182574.1	0	1.28	2.12
HSGT1	XM_939187.1	0	1.3	2.12
FIGNL1	NM_001042762.1	0	1.32	2.12
TNFSF4	NM_003326.2	0	1.35	2.12
IFI44	NM_006417.3	0	1.35	2.12
NRAS	NM_002524.2	0	1.37	2.12
SMYD2	NM_020197.1	0	1.39	2.12
LOC647150	XR_017449.2	0	1.39	2.12
CAV2	NM_001233.3	0	1.41	2.12
RNF5P1	XR_000528.1	0	1.43	2.12
NUP85	NM_024844.3	0	1.47	2.12
EDF1	NM_003792.2	0	1.6	2.12
NHP2	NM_017838.3	0	1.66	2.12
TFDP1	NM_007111.3	0	1.67	2.12
LOC100131531	XM_001717228.1	0	1.73	2.12
HMGN1	NM_004965.6	0	1.74	2.12
AKAP11	NM_016248.2	0.0001	1.48	2.12
C6orf192	NM_052831.2	0	1.28	2.11
MGC18216	XM_927732.1	0	1.3	2.11
FZD1	NM_003505.1	0	1.34	2.11
LYRM7	NM_181705.2	0	1.39	2.11
EPB41L5	NM_020909.2	0	1.41	2.11
STX2	NM_194356.1	0	1.48	2.11
ILK	NM_001014794.1	0	1.48	2.11
LOC644799	XM_934554.1	0	1.54	2.11
CALD1	NM_033140.2	0	1.68	2.11
LOC151579	XM_045290.6	0.0001	1.66	2.11
FSD1	NM_024333.1	0	1.29	2.1
SP110	NM_004510.2	0	1.37	2.1
SNX5	NM_152227.1	0	1.4	2.1
KDELC2	NM_153705.4	0	1.53	2.1
CAPN1	NM_005186.2	0	1.54	2.1
LOC100131609	XR_038433.1	0	1.59	2.1
LOC729708	XM_001725700.1	0	1.62	2.1
NCAPH2	NM_152299.2	0	1.28	2.09
TIPIN	NM_017858.1	0	1.3	2.09
TNFAIP8	NM_001077654.1	0	1.3	2.09
GALNT6	NM_007210.3	0	1.3	2.09
LOC389137	XM_371655.3	0	1.34	2.09
HNRNPK	NM_031262.2	0	1.37	2.09
FAHD2A	NM_016044.1	0	1.37	2.09
HDGF2	NM_001001520.1	0	1.37	2.09
CP110	NM_014711.3	0	1.41	2.09
LOC643319	XM_927980.1	0	1.43	2.09
VPS16	NM_022575.2	0	1.47	2.09
NHP2	NM_001034833.1	0	1.51	2.09
WDR4	NM_033661.3	0	1.53	2.09
TOMM22	NM_020243.4	0	1.57	2.09
SMC3	NM_005445.3	0.0001	1.48	2.09
RABGAP1L	NM_001035230.1	0	1.27	2.08
PDE12	NM_177966.4	0	1.31	2.08
YWHAE	NM_006761.3	0	1.32	2.08
LIX1L	NM_153713.1	0	1.36	2.08
LOC731751	XM_001129414.1	0	1.38	2.08
MRPL27	NM_148571.1	0	1.52	2.08
PSMF1	NM_178579.1	0	1.53	2.08
VCAN	NM_004385.2	0	1.6	2.08
TOMM5	NM_001001790.2	0.0001	1.62	2.08
DEPDC1B	NM_018369.1	0	1.26	2.07
IDH3G	NM_174869.1	0	1.36	2.07
NAT13	NM_025146.1	0	1.43	2.07
FAM104A	NM_032837.1	0	1.58	2.07
LOC644063	XR_016547.1	0	1.58	2.07
NRIP3	NM_020645.1	0	1.59	2.07
TUBA1B	NM_006082.2	0	2.03	2.07
CBFB	NM_001755.2	0.0001	1.44	2.07
FUS	NM_004960.2	0	1.27	2.06
SLC12A2	NM_001046.2	0	1.29	2.06
PHF14	NM_001007157.1	0	1.31	2.06
BRD8	NM_183359.1	0	1.35	2.06
N-PAC	NM_032569.2	0	1.37	2.06
PAOX	NM_207128.1	0	1.42	2.06
UBL3	NM_007106.2	0	1.44	2.06
GAR1	NM_018983.3	0	1.44	2.06
HSD17B4	NM_000414.1	0	1.46	2.06
H2AFY	NM_138609.2	0	1.48	2.06
SMARCA1	NM_003069.2	0	1.51	2.06
TMEM126A	NM_032273.2	0	1.55	2.06
LOC731049	XM_001129232.1	0	1.68	2.06
CASP6	NM_001226.3	0	1.27	2.05
FRMD4A	NM_018027.3	0	1.31	2.05
HYOU1	NM_006389.2	0	1.33	2.05
CCDC16	NM_052857.2	0	1.37	2.05
KIFAP3	NM_014970.2	0	1.41	2.05
HNRPUL1	NM_144732.1	0	1.49	2.05
EIF4G2	NM_001418.3	0	1.52	2.05
CDC42	NM_001039802.1	0	1.56	2.05
MCRS1	NM_006337.3	0	1.56	2.05
PECI	NM_006117.2	0	1.62	2.05
TNFRSF19	NM_148957.2	0	1.64	2.05
TFDP1	NM_007111.3	0	1.67	2.05
LOC389168	XR_039278.1	0	1.76	2.05
SLC25A40	NM_018843.2	0	1.26	2.04
SNORA73A	NR_002907.2	0	1.26	2.04
PARP2	NM_001042618.1	0	1.27	2.04
RSRC1	NM_016625.2	0	1.27	2.04
IVD	NM_002225.2	0	1.3	2.04
OGG1	NM_016821.1	0	1.3	2.04
C16orf75	NM_152308.1	0	1.31	2.04
NUP62	NM_153719.2	0	1.32	2.04
SLC25A11	NM_003562.3	0	1.32	2.04
PABPC3	NM_030979.2	0	1.35	2.04
LOC100132299	XM_001717905.1	0	1.39	2.04
EML1	NM_004434.2	0	1.44	2.04
NFE2L3	NM_004289.5	0	1.46	2.04
RPL39L	NM_052969.1	0	1.48	2.04
LOC647302	XR_019555.1	0	1.56	2.04
C19orf2	NM_134447.1	0	1.6	2.04
BTBD11	NM_152322.2	0	1.28	2.03
PIGW	NM_178517.3	0	1.3	2.03
NLN	NM_020726.3	0	1.3	2.03
CARD10	NM_014550.3	0	1.31	2.03
IVNS1ABP	NM_006469.4	0	1.33	2.03
KIAA1797	NM_017794.2	0	1.39	2.03
NCKAP1	NM_205842.1	0	1.39	2.03
SPAG9	NM_003971.3	0	1.4	2.03
C19orf42	NM_024104.3	0	1.46	2.03
NUP93	NM_014669.2	0	1.48	2.03
LOC649555	XM_945579.1	0.0002	1.55	2.03
TIMM8A	NM_004085.2	0	1.28	2.02
PSMC3IP	NM_016556.1	0	1.31	2.02
ACN9	NM_020186.1	0	1.33	2.02
LOC648695	XM_944246.2	0	1.48	2.02
LOC729423	XM_001726952.1	0	1.49	2.02
C20orf127	NM_080757.1	0	1.51	2.02
LOC730740	XM_001128558.1	0	1.65	2.02
CS	NM_004077.2	0	1.71	2.02
YWHAH	NM_003405.3	0	1.81	2.02
LOC100127918	XR_038502.1	0.0001	1.44	2.02
HNRNPU	NM_031844.2	0	1.26	2.01
TGIF2	NM_021809.5	0	1.29	2.01
LTBP1	NM_000627.2	0	1.29	2.01
OXCT1	NM_000436.3	0	1.3	2.01
PTEN	NM_000314.4	0	1.32	2.01
PRKAR2A	NM_004157.2	0	1.32	2.01
KRCC1	NM_016618.1	0	1.38	2.01
MRPL16	NM_017840.2	0	1.45	2.01
ARMCX2	NM_177949.1	0	1.56	2.01
POLR2J3	NM_001097615.1	0	1.59	2.01
LOC642590	XR_037021.1	0	1.68	2.01
NEK3	NM_152720.1	0.0002	1.29	2.01
	BX538337	0	1.26	2
SNORA67	NR_002912.1	0	1.28	2
ZMYM3	NM_201599.1	0	1.29	2
DNAJC10	NM_018981.1	0	1.31	2
GGCT	NM_024051.2	0	1.36	2
SLC30A5	NM_022902.2	0	1.4	2
RAB40B	NM_006822.1	0	1.42	2
TMTC1	NM_175861.2	0	1.42	2
GOSR2	NM_004287.3	0	1.43	2
B4GALT5	NM_004776.2	0	1.43	2
DCAF7	NM_005828.3	0	1.48	2
PAFAH1B3	NM_002573.2	0	1.52	2
SSBP1	NM_003143.1	0	1.57	2
SF3A3	NM_006802.2	0	1.58	2
C14orf166	NM_016039.1	0	1.6	2
FNBP1L	NM_001024948.1	0	1.26	1.99
PACSIN3	NM_016223.3	0	1.27	1.99
AKR1C2	NM_001354.4	0	1.27	1.99
RB1	NM_000321.2	0	1.32	1.99
HGF	NM_000601.4	0	1.33	1.99
C6orf47	NM_021184.3	0	1.36	1.99
CDKN2A	NM_000077.3	0	1.38	1.99
SMU1	NM_018225.2	0	1.39	1.99
ETF1	NM_004730.1	0	1.39	1.99
RUVBL2	NM_006666.1	0	1.41	1.99
GSPT2	NM_018094.2	0	1.43	1.99
RBM9	NM_001082576.1	0	1.57	1.99
CTHRC1	NM_138455.2	0	1.59	1.99
TAF15	NM_139215.1	0	1.65	1.99
EPHB4	NM_004444.4	0	1.32	1.98
PPM1M	NM_144641.1	0	1.34	1.98
ANKRD17	NM_198889.1	0	1.34	1.98
TAF2	NM_003184.3	0	1.42	1.98
LDB2	NM_001290.2	0	1.5	1.98
LOC100133328	XR_038620.1	0	1.52	1.98
C2orf32	NM_015463.1	0.0003	1.37	1.98
FAM162B	NM_001085480.1	0.0007	1.48	1.98
KIF15	NM_020242.1	0	1.25	1.97
FLJ35801	NM_153044.1	0	1.25	1.97
METTL7A	NM_014033.3	0	1.26	1.97
SSPN	NM_005086.3	0	1.27	1.97
UGCGL1	NM_020120.2	0	1.29	1.97
NSFL1C	NM_182483.1	0	1.32	1.97
LOC649009	XM_941706.2	0	1.36	1.97
HCFC1R1	NM_001002018.1	0	1.44	1.97
MYST1	NM_032188.1	0	1.24	1.96
SF3A1	NM_001005409.1	0	1.25	1.96
RFC2	NM_181471.1	0	1.25	1.96
HMGXB4	NM_005487.3	0	1.26	1.96
DSCC1	NM_024094.1	0	1.28	1.96
UGCGL2	NM_020121.2	0	1.33	1.96
NRBP2	NM_178564.2	0	1.35	1.96
GPATCH4	NM_182679.1	0	1.38	1.96
AKAP11	NM_016248.2	0	1.4	1.96
SMARCE1	NM_003079.4	0	1.41	1.96
SIVA1	NM_021709.2	0	1.59	1.96
ABLIM1	NM_006720.3	0	1.28	1.95
UCRC	NM_013387.3	0	1.32	1.95
ETFDH	NM_004453.1	0	1.33	1.95
MPP1	NM_002436.2	0	1.4	1.95
LSS	NM_002340.3	0	1.41	1.95
AP3M1	NM_207012.2	0	1.44	1.95
TAGLN2	NM_003564.1	0	1.44	1.95
ZYX	NM_003461.4	0	1.49	1.95
LOC100128410	XR_037117.1	0	1.52	1.95
COL5A2	NM_000393.3	0	1.59	1.95
PSMC4	NM_006503.2	0.0012	1.35	1.95
LOC730996	XM_001128017.1	0	1.26	1.94
	AK123915	0	1.27	1.94
BRI3BP	XM_941876.1	0	1.33	1.94
FZD1	NM_003505.1	0	1.33	1.94
RBL2	NM_005611.2	0	1.35	1.94
CPNE1	NM_152931.1	0	1.37	1.94
GTF2IRD2B	NM_001003795.2	0	1.37	1.94
LOC648399	XM_937448.1	0	1.38	1.94
RAP2C	NM_021183.3	0	1.39	1.94
POLR2I	NM_006233.4	0	1.46	1.94
CMTM6	NM_017801.2	0	1.48	1.94
LOC651064	XM_944489.1	0	1.52	1.94
CORO1C	NM_014325.2	0	1.58	1.94
TCF25	NM_014972.1	0	1.59	1.94
TOM1L2	NM_001082968.1	0.0006	1.36	1.94
IPO8	NM_006390.2	0	1.23	1.93
	CR603183	0	1.25	1.93
SMN1	NM_000344.2	0	1.27	1.93
RBM12	NM_006047.4	0	1.29	1.93
LOC643224	XM_932717.2	0	1.29	1.93
LOC143543	NR_002197.1	0	1.34	1.93
PGM5	NM_021965.3	0	1.37	1.93
GDI1	NM_001493.1	0	1.37	1.93
G6PD	NM_000402.3	0	1.37	1.93
PSMG4	NM_001128591.1	0	1.39	1.93
ANKIB1	NM_019004.1	0	1.39	1.93
FDPS	NM_002004.2	0	1.4	1.93
C12orf24	NM_013300.1	0	1.43	1.93
ZW10	NM_004724.2	0	1.48	1.93
LOC644330	XR_017492.1	0	1.53	1.93
CCDC92	NM_025140.1	0.0002	1.61	1.93
PPAPDC2	NM_203453.2	0	1.23	1.92
TMEM117	NM_032256.1	0	1.23	1.92
RNF5P1	NR_003129.1	0	1.25	1.92
EXOSC2	NM_014285.4	0	1.28	1.92
ZFPM2	NM_012082.2	0	1.29	1.92
SSBP2	NM_012446.2	0	1.32	1.92
LOC729200	XR_015946.2	0	1.32	1.92
RAC1	NM_018890.2	0	1.32	1.92
RPS6KA2	NM_001006932.1	0	1.34	1.92
POLR1E	NM_022490.1	0	1.36	1.92
HDGFRP3	NM_016073.2	0	1.42	1.92
API5	NM_006595.2	0	1.43	1.92
MED10	NM_032286.2	0	1.49	1.92
C6orf125	NM_032340.2	0	1.51	1.92
LOC732432	XM_001724189.1	0	1.23	1.91
DPYD	NM_000110.3	0	1.23	1.91
RAD51	NM_002875.2	0	1.24	1.91
FGFR1OP	NM_007045.2	0	1.25	1.91
RAB4A	NM_004578.2	0	1.25	1.91
DNAJC17	NM_018163.1	0	1.26	1.91
PKD2	NM_000297.2	0	1.27	1.91
AK5	NM_012093.2	0	1.28	1.91
ELF2	NM_006874.2	0	1.29	1.91
PIGB	NM_004855.4	0	1.3	1.91
C1orf212	NM_138428.3	0	1.32	1.91
ARL4A	NM_005738.3	0	1.32	1.91
DARS2	NM_018122.3	0	1.33	1.91
MRPL35	NM_016622.2	0	1.37	1.91
CCDC14	NM_022757.3	0	1.39	1.91
RHOB	NM_004040.2	0	1.39	1.91
PIPSL	NR_002319.1	0	1.4	1.91
UNC50	NM_014044.4	0	1.44	1.91
UBE1	NM_003334.2	0	1.51	1.91
BIRC6	NM_016252.3	0	1.25	1.9
C17orf85	NM_018553.1	0	1.26	1.9
GULP1	NM_016315.2	0	1.27	1.9
MAP3K6	NM_004672.3	0	1.31	1.9
USP14	NM_001037334.1	0	1.31	1.9
TWF1	NM_002822.3	0	1.33	1.9
IER2	NM_004907.2	0	1.34	1.9
BRD8	NM_183359.1	0	1.36	1.9
MLH1	NM_000249.2	0	1.4	1.9
DENND2A	NM_015689.2	0	1.41	1.9
PRMT1	NM_198319.2	0	1.62	1.9
LOC646347	XR_017680.1	0	1.66	1.9
DYRK2	NM_003583.3	0.0003	1.24	1.9
WDR7	NM_015285.2	0	1.24	1.89
SMARCA1	NM_003069.2	0	1.27	1.89
PTPN13	NM_080684.1	0	1.3	1.89
CSNK1G3	NM_001031812.2	0	1.3	1.89
DDX27	NM_017895.6	0	1.31	1.89
TCF3	NM_003200.1	0	1.32	1.89
BEX1	NM_018476.3	0	1.36	1.89
CNTNAP1	NM_003632.1	0	1.37	1.89
C14orf32	NM_144578.2	0	1.42	1.89
USP5	NM_003481.2	0	1.46	1.89
KTN1	NM_004986.2	0	1.47	1.89
LOC100129118	XM_001726779.1	0	1.48	1.89
PTPN11	NM_002834.3	0	1.51	1.89
PNKD	NM_015488.4	0.001	1.24	1.89
CTPS2	NM_175859.1	0	1.23	1.88
DEPDC1B	NM_018369.1	0	1.24	1.88
ORC2L	NM_006190.3	0	1.26	1.88
MAN1A2	NM_006699.3	0	1.26	1.88
NIPBL	NM_133433.2	0	1.28	1.88
LOC441711	XR_037852.1	0	1.28	1.88
OPA1	NM_015560.1	0	1.28	1.88
40796	NM_144710.2	0	1.29	1.88
IPO7	NM_006391.1	0	1.3	1.88
LOC100132086	XR_037578.1	0	1.3	1.88
CRYZL1	NM_145858.2	0	1.35	1.88
SLBP	NM_006527.2	0	1.36	1.88
EVI1	NM_005241.1	0	1.38	1.88
XRCC6	NM_001469.3	0	1.54	1.88
CARHSP1	NM_001042476.1	0	1.56	1.88
UBE2G2	NM_003343.4	0.0001	1.31	1.88
LOC650157	XM_001129774.2	0.0001	1.55	1.88
C18orf45	NM_032933.4	0.0002	1.27	1.88
PDCL	NM_005388.3	0	1.23	1.87
LOC441050	XM_496721.2	0	1.27	1.87
LOC100130190	XR_037421.1	0	1.28	1.87
TCERG1	NM_006706.3	0	1.31	1.87
FTSJ1	NM_012280.2	0	1.32	1.87
NDUFA7	NM_005001.2	0	1.32	1.87
LOC728554	XR_015669.1	0	1.34	1.87
ANXA2P3	NR_001446.2	0	1.38	1.87
SDCCAG10	NM_005869.2	0	1.4	1.87
NCL	NM_005381.2	0	1.41	1.87
WDFY1	NM_020830.3	0	1.49	1.87
PPAP2B	NM_003713.3	0	1.61	1.87
LPAR1	NM_057159.2	0	1.72	1.87
HNRNPA3	NM_194247.2	0.0001	1.37	1.87
GOLPH3L	NM_018178.3	0	1.22	1.86
LOC729101	XR_015731.1	0	1.23	1.86
PLCB1	NM_015192.2	0	1.23	1.86
MFAP2	NM_017459.1	0	1.24	1.86
GAS1	NM_002048.1	0	1.24	1.86
LOC90624	NM_181705.1	0	1.25	1.86
CGI-96	XM_001125724.1	0	1.26	1.86
ACP2	NM_001610.1	0	1.3	1.86
CRK	NM_016823.2	0	1.3	1.86
LYPLA1	NM_006330.2	0	1.31	1.86
GUF1	NM_021927.1	0	1.32	1.86
C19orf2	NM_134447.1	0	1.35	1.86
KIAA1160	XM_001130192.1	0	1.37	1.86
LYAR	NM_017816.1	0	1.37	1.86
SRP9	NM_003133.1	0	1.37	1.86
TGFBR3	NM_003243.2	0	1.41	1.86
LOC100133697	XM_001717322.1	0	1.42	1.86
FBXO21	NM_015002.2	0	1.43	1.86
VBP1	NM_003372.4	0	1.48	1.86
LOC389599	XM_001131588.1	0.0001	1.41	1.86
FASN	NM_004104.4	0.001	1.75	1.86
NTM	NM_001048209.1	0	1.22	1.85
ZNF800	NM_176814.3	0	1.24	1.85
PDSS1	NM_014317.3	0	1.24	1.85
LOC646786	XM_929738.1	0	1.27	1.85
APOBEC3F	NM_001006666.1	0	1.27	1.85
IQCK	NM_153208.1	0	1.27	1.85
ZBED4	NM_014838.2	0	1.29	1.85
SERTAD3	NM_013368.2	0	1.29	1.85
SLC35A4	NM_080670.2	0	1.3	1.85
GPC6	NM_005708.2	0	1.32	1.85
C14orf132	NM_020215.2	0	1.34	1.85
RAB11FIP1	NM_001002814.1	0	1.34	1.85
TRIM44	NM_017583.3	0	1.47	1.85
C9orf30	NM_080655.1	0	1.47	1.85
NCL	NM_005381.2	0	1.66	1.85
LSM3	NM_014463.1	0.0004	1.58	1.85
UBE2R2	NM_017811.3	0.0006	1.22	1.85
LOC729446	XM_001133842.1	0	1.22	1.84
SCFD2	NM_152540.3	0	1.23	1.84
BTF3	NM_001037637.1	0	1.28	1.84
PRPS2	NM_001039091.1	0	1.32	1.84
ANGPT1	NM_001146.3	0	1.35	1.84
LRIG1	NM_015541.2	0	1.36	1.84
HDHD1A	NM_012080.3	0	1.39	1.84
ARID1A	NM_139135.2	0	1.43	1.84
MPRIP	NM_015134.2	0	1.52	1.84
RHOQ	NM_012249.3	0	1.58	1.84
TAF5L	NM_014409.3	0	1.22	1.83
XRCC1	NM_006297.1	0	1.22	1.83
C16orf93	NM_001014979.1	0	1.23	1.83
BRCA1	NM_007299.2	0	1.23	1.83
C2orf76	NM_001017927.2	0	1.24	1.83
FHL3	NM_004468.3	0	1.26	1.83
RECQL	NM_032941.1	0	1.26	1.83
ACOX1	NM_007292.4	0	1.27	1.83
MRPL47	NM_177988.1	0	1.27	1.83
LOC652675	XM_942256.1	0	1.28	1.83
MSTO1	NM_018116.2	0	1.29	1.83
RNF26	NM_032015.3	0	1.3	1.83
SMARCB1	NM_001007468.1	0	1.32	1.83
MRTO4	NM_016183.3	0	1.34	1.83
COMMD4	NM_017828.3	0	1.44	1.83
SRM	NM_003132.2	0	1.44	1.83
NHP2	NM_001034833.1	0	1.45	1.83
CALD1	NM_033157.2	0	1.47	1.83
GTF3C6	NM_138408.2	0	1.47	1.83
CLINT1	NM_014666.2	0	1.48	1.83
CKLF	NM_001040138.1	0	1.5	1.83
RNF34	NM_025126.2	0	1.51	1.83
NONO	NM_007363.3	0	1.66	1.83
SMS	NM_004595.2	0	1.67	1.83
NOMO3	NM_001004067.2	0	1.21	1.82
DIO2	NM_001007023.2	0	1.22	1.82
LOC644584	XR_019152.1	0	1.23	1.82
NCAPD3	NM_015261.2	0	1.24	1.82
LRRC49	NM_017691.2	0	1.25	1.82
C5orf35	NM_153706.2	0	1.25	1.82
ZDHHC6	NM_022494.1	0	1.29	1.82
PTPRM	NM_002845.2	0	1.29	1.82
ANAPC4	NM_013367.2	0	1.32	1.82
GNG5	NM_005274.1	0	1.37	1.82
ADSS	NM_001126.2	0	1.39	1.82
KLHDC2	NM_014315.2	0	1.41	1.82
MAP2K1	NM_002755.2	0	1.42	1.82
HMBS	NM_000190.3	0	1.46	1.82
CSE1L	NM_001316.2	0	1.54	1.82
SBF1	NM_002972.1	0.0002	1.31	1.82
PAPSS2	NM_004670.3	0.0003	1.59	1.82
LOC128192	XM_001725191.1	0.0029	1.64	1.82
ILF3	NM_012218.2	0	1.25	1.81
FAM111A	NM_022074.2	0	1.27	1.81
ZDHHC6	NM_022494.1	0	1.32	1.81
PNKP	NM_007254.2	0	1.32	1.81
MRPS9	NM_182640.1	0	1.36	1.81
ZFP36L2	NM_006887.3	0	1.4	1.81
EHD2	NM_014601.2	0	1.4	1.81
PCMT1	NM_005389.1	0	1.59	1.81
COL6A3	NM_004369.2	0	1.76	1.81
TTC15	NM_016030.5	0.0001	1.31	1.81
PCM1	NM_006197.3	0.0004	1.38	1.81
KAZALD1	NM_030929.3	0	1.2	1.8
NOMO1	NM_014287.3	0	1.21	1.8
SNRNP25	NM_024571.3	0	1.21	1.8
	BX537605	0	1.21	1.8
TRIM6	NM_058166.3	0	1.24	1.8
LPAR1	NM_057159.2	0	1.26	1.8
PSTPIP2	NM_024430.2	0	1.27	1.8
PDCD7	NM_005707.1	0	1.34	1.8
	BX538009	0	1.4	1.8
CCNK	NM_003858.3	0	1.46	1.8
SH3GL1	NM_003025.2	0	1.47	1.8
RPL7L1	NM_198486.2	0	1.49	1.8
SNTB2	NM_006750.3	0.0001	1.3	1.8
KRIT1	NM_001013406.1	0	1.21	1.79
ASB3	NM_016115.3	0	1.21	1.79
SLC23A2	NM_203327.1	0	1.22	1.79
ATXN10	NM_013236.2	0	1.23	1.79
LOC654189	XM_942687.1	0	1.25	1.79
KCMF1	XM_001133393.1	0	1.25	1.79
TMEM194A	NM_001130963.1	0	1.27	1.79
PFTK1	NM_012395.2	0	1.27	1.79
RBM4	NM_002896.1	0	1.28	1.79
GRHPR	NM_012203.1	0	1.33	1.79
ATAD3A	NM_018188.2	0	1.33	1.79
PRPF40A	NM_017892.3	0	1.33	1.79
PRKCA	NM_002737.2	0	1.38	1.79
PHF23	NM_024297.2	0	1.39	1.79
PABPN1	NM_004643.1	0	1.44	1.79
RBX1	NM_014248.2	0	1.64	1.79
AHNAK	NM_001620.1	0	1.67	1.79
VGLL3	NM_016206.2	0	1.2	1.78
SNORA70	NR_000011.1	0	1.23	1.78
LOC645466	XR_017629.1	0	1.25	1.78
CCDC28B	NM_024296.2	0	1.25	1.78
LZIC	NM_032368.3	0	1.26	1.78
ADAM9	NM_003816.2	0	1.32	1.78
INTS10	NM_018142.2	0	1.34	1.78
HEG1	NM_020733.1	0	1.34	1.78
PTMS	NM_002824.4	0	1.38	1.78
DCTPP1	NM_024096.1	0	1.4	1.78
ANAPC5	NM_016237.3	0	1.5	1.78
LOC642817	XR_018564.1	0	1.53	1.78
ITGA2	NM_002203.3	0	1.53	1.78
PABPC1	NM_002568.3	0.001	1.74	1.78
PGAM4	NM_001029891.2	0	1.19	1.77
SON	NM_058183.2	0	1.2	1.77
UBA7	NM_003335.2	0	1.2	1.77
USP44	NM_001042403.1	0	1.21	1.77
C11orf73	NM_016401.2	0	1.29	1.77
EML1	NM_004434.2	0	1.29	1.77
PRPF31	NM_015629.2	0	1.37	1.77
WNT5A	NM_003392.3	0	1.37	1.77
PSMD12	NM_002816.3	0	1.38	1.77
FAM82A2	NM_018145.1	0	1.42	1.77
CAPRIN1	NM_005898.4	0	1.46	1.77
PFKP	NM_002627.3	0	1.53	1.77
C20orf27	NM_001039140.1	0	1.54	1.77
LOC646956	XR_017376.2	0.0001	1.24	1.77
ARGLU1	NM_018011.3	0.0001	1.4	1.77
MASTL	NM_032844.1	0	1.2	1.76
NEDD1	NM_152905.2	0	1.21	1.76
PGBD1	NM_032507.2	0	1.23	1.76
MSL3	NM_078629.2	0	1.25	1.76
RPL36A	NM_021029.4	0	1.27	1.76
CHD1	NM_001270.2	0	1.27	1.76
KIAA0528	NM_014802.1	0	1.27	1.76
LOC100132805	XM_001719188.1	0	1.27	1.76
SDC4	NM_002999.2	0	1.39	1.76
STUB1	NM_005861.2	0	1.41	1.76
WBP11	NM_016312.2	0	1.42	1.76
PSMD7	NM_002811.3	0	1.48	1.76
LOC648210	XR_018923.1	0	1.72	1.76
ABI2	XM_001126750.1	0.0002	1.31	1.76
INO80C	NM_194281.3	0.0003	1.25	1.76
EZH2	NM_152998.1	0	1.19	1.75
ANAPC7	NM_016238.1	0	1.22	1.75
UBFD1	NM_019116.2	0	1.23	1.75
BRWD2	NM_018117.10	0	1.24	1.75
SLC33A1	NM_004733.2	0	1.25	1.75
NCKAP5	NM_207363.2	0	1.25	1.75
H2AFY	NM_138609.2	0	1.3	1.75
SLC25A1	NM_005984.1	0	1.33	1.75
FEM1C	NM_020177.2	0	1.34	1.75
DPY19L1	NM_015283.1	0	1.35	1.75
HADH	NM_005327.2	0	1.4	1.75
NDUFA10	NM_004544.2	0	1.4	1.75
C13orf15	NM_014059.2	0	1.57	1.75
LRRC17	NM_005824.1	0	1.7	1.75
LOC641844	XR_018036.2	0.0004	1.42	1.75
PAK1IP1	NM_017906.2	0.0005	1.42	1.75
SPAG9	NM_172345.1	0	1.19	1.74
NT5DC1	NM_152729.2	0	1.2	1.74
EIF2C1	NM_012199.2	0	1.26	1.74
AGPAT5	NM_018361.2	0	1.29	1.74
SNAPC3	NM_003084.1	0	1.3	1.74
SKP1	NM_006930.3	0	1.3	1.74
CCNC	NM_005190.3	0	1.34	1.74
LOC100131859	XR_038084.1	0	1.35	1.74
NXN	NM_022463.3	0	1.37	1.74
SLC2A6	NM_017585.2	0.0001	1.31	1.74
HNRPC	NM_031314.1	0.0001	1.5	1.74
TOMM6	NM_001134493.1	0.0001	1.58	1.74
PRPF38A	NM_032864.3	0	1.19	1.73
PSMC3IP	NM_016556.1	0	1.19	1.73
HN1L	NM_144570.2	0	1.19	1.73
BP75	NR_002730.1	0	1.2	1.73
CFH	NM_001014975.1	0	1.22	1.73
LASS6	NM_203463.1	0	1.23	1.73
RBBP4	NM_001135255.1	0	1.23	1.73
MBIP	NM_016586.1	0	1.25	1.73
TRIM55	NM_184085.1	0	1.25	1.73
ASXL1	NM_015338.4	0	1.27	1.73
AP2B1	NM_001282.2	0	1.27	1.73
RRBP1	NM_001042576.1	0	1.29	1.73
LRIG1	NM_015541.2	0	1.41	1.73
NFIX	NM_002501.2	0	1.48	1.73
SAMD4B	NM_018028.2	0	1.19	1.72
	AK026373	0	1.19	1.72
TMOD2	NM_014548.3	0	1.19	1.72
SPAG5	NM_006461.3	0	1.2	1.72
HAUS8	NM_001011699.1	0	1.2	1.72
CDC25C	NM_001790.3	0	1.2	1.72
LOC728037	XR_015190.1	0	1.21	1.72
HSPA4	NM_002154.3	0	1.24	1.72
ALG14	NM_144988.2	0	1.24	1.72
GAR1	NM_018983.3	0	1.27	1.72
ACAA2	NM_006111.1	0	1.27	1.72
UCRC	NM_013387.3	0	1.27	1.72
KCTD3	NM_016121.3	0	1.31	1.72
MRPL11	NM_170738.1	0	1.35	1.72
INTS1	NM_001080453.1	0	1.35	1.72
NHP2	NM_001034833.1	0	1.36	1.72
ANKFY1	NM_016376.3	0	1.37	1.72
LOC647081	XR_017490.2	0	1.39	1.72
STK25	NM_006374.3	0	1.42	1.72
ANXA2P1	NR_001562.1	0	1.63	1.72
DNMT1	NM_001379.1	0	1.68	1.72
LOC647000	XM_929980.2	0.0001	1.87	1.72
EWSR1	NM_013986.2	0.0002	1.27	1.72
LOC653505	XM_927767.2	0.0009	1.57	1.72
LOC729852	XR_040869.1	0	1.19	1.71
SNORA24	NR_002963.1	0	1.19	1.71
LOC645691	XM_936790.3	0	1.21	1.71
NUDT18	NM_024815.3	0	1.21	1.71
NEK1	NM_012224.1	0	1.22	1.71
MTCH2	NM_014342.2	0	1.22	1.71
GTF3C2	NM_001035521.1	0	1.24	1.71
NCOA5	NM_020967.2	0	1.28	1.71
CPSF2	NM_017437.1	0	1.3	1.71
PGM5	NM_021965.3	0	1.34	1.71
SPTAN1	NM_003127.1	0	1.36	1.71
EXOSC10	NM_002685.2	0	1.36	1.71
ARPC1B	NM_005720.2	0	1.37	1.71
ZAK	NM_016653.2	0	1.39	1.71
MRPL21	NM_181515.1	0	1.44	1.71
QARS	NM_005051.1	0	1.63	1.71
HMG20B	NM_006339.1	0.0004	1.44	1.71
RBMS3	NM_001003793.1	0	1.19	1.7
NLK	NM_016231.4	0	1.2	1.7
C11orf49	NM_001003677.1	0	1.2	1.7
BCKDHB	NM_183050.1	0	1.2	1.7
ENPP2	NM_001040092.1	0	1.2	1.7
ATPAF1	NM_001042546.1	0	1.21	1.7
BRE	NM_199191.1	0	1.27	1.7
TWIST1	NM_000474.3	0	1.28	1.7
GTF3C2	NM_001521.2	0	1.39	1.7
LOC646821	XM_929781.1	0	1.44	1.7
PSMG2	NM_020232.3	0	1.45	1.7
LSM7	NM_016199.1	0	1.46	1.7
FBL	NM_001436.2	0	1.47	1.7
FBN2	NM_001999.3	0	1.54	1.7
LPIN1	NM_145693.1	0.0001	1.43	1.7
LOC401397	XM_001132317.1	0.0002	1.51	1.7
ADAM10	NM_001110.2	0.0004	1.23	1.7
CCDC72	NM_015933.3	0.0006	1.62	1.7
BCL3	NM_005178.2	0	1.18	1.69
SIP1	NM_001009182.1	0	1.2	1.69
CCT4	NM_006430.2	0	1.2	1.69
DTWD1	NM_020234.4	0	1.26	1.69
ANXA6	NM_001155.3	0	1.28	1.69
CYFIP1	NM_001033028.1	0	1.3	1.69
WDR92	NM_138458.2	0	1.3	1.69
TPM4	NM_003290.1	0	1.31	1.69
PFKM	NM_000289.3	0	1.39	1.69
ATG7	NM_006395.1	0	1.4	1.69
PA2G4	NM_006191.2	0	1.43	1.69
LOC728532	XR_015428.2	0	1.45	1.69
CNRIP1	NM_015463.2	0	1.47	1.69
FEZ2	NM_005102.2	0	1.52	1.69
GPR180	NM_180989.4	0.0003	1.24	1.69
LOC728825	XM_001128769.1	0.0014	1.2	1.69
HAUS8	NM_033417.1	0	1.17	1.68
LOC728946	XM_001128870.1	0	1.18	1.68
EPB41L5	NM_020909.2	0	1.19	1.68
BCHE	NM_000055.1	0	1.2	1.68
XPOT	NM_007235.3	0	1.22	1.68
TOMM40L	NM_032174.4	0	1.24	1.68
C17orf53	NM_024032.2	0	1.26	1.68
LOC652826	XM_942509.2	0	1.28	1.68
APOO	NM_024122.2	0	1.3	1.68
TIPRL	NM_152902.3	0	1.36	1.68
SNRNP40	NM_004814.2	0	1.41	1.68
USO1	NM_003715.2	0	1.45	1.68
PSMA1	NM_148976.1	0	1.56	1.68
SNRPF	NM_003095.2	0	1.58	1.68
FSCN1	NM_003088.2	0	1.79	1.68
CPEB2	NM_182646.1	0.0001	1.27	1.68
DNAJB5	NM_012266.3	0.0004	1.18	1.68
C1orf41	NM_016126.1	0.0029	1.35	1.68
CORO2A	NM_003389.2	0	1.22	1.67
RP11-529I10.4	NM_015448.1	0	1.26	1.67
TBC1D7	NM_016495.2	0	1.29	1.67
CCDC86	NM_024098.1	0	1.35	1.67
MRPL11	NM_016050.2	0	1.4	1.67
LOC286157	XR_038597.1	0	1.51	1.67
GNG10	NM_001017998.2	0	1.51	1.67
SKIV2L	NM_006929.4	0.0001	1.29	1.67
GPATCH4	NM_182679.1	0.0003	1.18	1.67
MRPL22	NM_014180.2	0.0012	1.38	1.67
LOC100128760	XR_037264.1	0	1.18	1.66
CENPH	NM_022909.3	0	1.19	1.66
DCUN1D4	NM_015115.2	0	1.2	1.66
LOC440396	NR_002943.1	0	1.22	1.66
C16orf53	NM_024516.2	0	1.23	1.66
MTHFD1	NM_005956.2	0	1.25	1.66
KIAA1429	NM_015496.3	0	1.26	1.66
SUGT1	NM_006704.2	0	1.28	1.66
BLCAP	NM_006698.2	0	1.35	1.66
CSRP2	NM_001321.1	0	1.43	1.66
DPYSL2	NM_001386.4	0	1.6	1.66
CNN3	NM_001839.2	0	1.68	1.66
COL12A1	NM_080645.2	0.0001	1.5	1.66
LOC729646	XR_015611.2	0.0006	1.43	1.66
ELP4	NM_019040.3	0	1.17	1.65
VISA	NM_020746.2	0	1.18	1.65
LOC728255	XM_001127005.1	0	1.19	1.65
ZMYND8	NM_183047.1	0	1.2	1.65
ASF1A	NM_014034.1	0	1.21	1.65
CENPT	NM_025082.3	0	1.23	1.65
SNCA	NM_007308.1	0	1.24	1.65
SMAP2	NM_022733.1	0	1.29	1.65
DCUN1D5	NM_032299.2	0	1.36	1.65
ADSS	NM_001126.2	0	1.37	1.65
LOC389386	XR_017251.2	0.0001	1.23	1.65
GALK1	NM_000154.1	0.0001	1.5	1.65
POLD2	NM_001127218.1	0	1.16	1.64
C3orf52	NM_024616.1	0	1.2	1.64
PRSS12	NM_003619.2	0	1.24	1.64
SARS2	NM_017827.2	0	1.24	1.64
WDR41	NM_018268.2	0	1.25	1.64
MIPEP	NM_005932.1	0	1.26	1.64
SEL1L3	NM_015187.3	0	1.26	1.64
SOCS4	NM_080867.2	0	1.27	1.64
LOC100128086	XR_039256.1	0	1.28	1.64
ZNF828	NM_032436.1	0	1.31	1.64
PDGFRL	NM_006207.1	0	1.31	1.64
SERP1	NM_014445.3	0	1.38	1.64
CD2BP2	NM_006110.1	0	1.5	1.64
ESYT1	NM_015292.1	0	1.53	1.64
RARS	NM_002887.3	0	1.56	1.64
FGGY	NM_001113411.1	0.0001	1.17	1.64
DPY30	NM_032574.2	0.0013	1.49	1.64
KHDRBS3	NM_006558.1	0	1.17	1.63
GNL3L	NM_019067.4	0	1.18	1.63
TOB2	NM_016272.3	0	1.2	1.63
[truncated: 1,715 more rows]
