# Supplementary material for: Long Noncoding RNA MALAT1 Controls Cell Cycle Progression by Regulating the Expression of Oncogenic Transcription Factor B-MYB
Source: PLoS Genet. 2013 Mar 21;9(3):e1003368. doi: 10.1371/journal.pgen.1003368 (PMC3605280; doi:10.1371/journal.pgen.1003368)
Supplement: Table S2 — Gene expression changes upon knockdown of MALAT1 with Antisense oligo 2 (AS2) in WI-38 cells. (XLSX) [file pgen.1003368.s010.xlsx]

## Sheet: Sheet1
Suppl. Table 2. Gene expression changes upon knockdown of MALAT1 with Antisense oligo 2 (AS2) in WI38 cells.
Symbol	SEARCH_KEY	p-value	(fold change) AS2/CTL	(z-ratio) AS2/CTL
FOS	NM_005252.2	0	5.9	8.89
UBE2C	NM_181803.1	0	5.84	8.8
DLGAP5	NM_014750.3	0	5.64	8.69
UBE2C	NM_181800.1	0	5.56	8.55
DLGAP5	NM_014750.3	0	5.34	8.43
KIF20A	NM_005733.1	0	5.26	8.31
PBK	NM_018492.2	0	5.19	8.29
TOP2A	NM_001067.2	0	5.21	8.29
HMMR	NM_012484.1	0	4.95	8.07
TMSB15A	NM_021992.2	0	4.77	7.89
CDC20	NM_001255.1	0	4.83	7.87
ANLN	NM_018685.2	0	4.75	7.86
RRM2	NM_001034.1	0	4.61	7.7
TUBB3	NM_006086.2	0	4.63	7.62
NCAPG	NM_022346.3	0	4.47	7.59
GINS2	NM_016095.1	0	4.39	7.45
CDC2	NM_033379.2	0	4.3	7.39
CDCA3	NM_031299.3	0	4.3	7.36
KIFC1	NM_002263.2	0	4.31	7.36
CCNA2	NM_001237.2	0	4.15	7.14
KIAA0101	NM_014736.4	0	4.18	7.13
SCD	NM_005063.4	0	4.13	7.05
PRC1	NM_003981.2	0	4.1	7.04
UHRF1	NM_013282.2	0	3.99	6.95
CENPF	NM_016343.3	0	3.94	6.93
LOC399942	XM_934471.1	0	3.98	6.84
DBNL	NM_014063.5	0	3.88	6.78
LOC647000	XM_929980.1	0	3.87	6.66
NUSAP1	NM_016359.2	0	3.69	6.65
CDCA8	NM_018101.2	0	3.7	6.64
CKAP2L	NM_152515.2	0	3.71	6.64
CDC45L	NM_003504.3	0	3.67	6.62
BUB1	NM_004336.2	0	3.65	6.61
HNRNPAB	NM_004499.3	0	3.75	6.59
CEP55	NM_018131.3	0	3.68	6.55
BIRC5	NM_001168.2	0	3.68	6.51
HNRNPAB	NM_031266.2	0	3.62	6.49
CLDN11	NM_005602.4	0	3.39	6.42
AURKB	NM_004217.1	0	3.53	6.4
KPNA2	XM_930156.1	0	3.6	6.36
CCNB1	NM_031966.2	0	3.44	6.34
KIF4A	NM_012310.2	0	3.47	6.33
COL3A1	NM_000090.2	0	3.46	6.31
MCM6	NM_005915.4	0	3.44	6.28
TMTC1	XM_928461.1	0	3.44	6.25
NUSAP1	NM_018454.5	0	3.44	6.24
LMNB1	NM_005573.2	0	3.42	6.24
KIF11	NM_004523.2	0	3.39	6.23
CPSF2	NM_017437.1	0	3.38	6.18
NEK2	NM_002497.2	0	3.35	6.13
DBNL	NM_014063.5	0	3.28	6.05
SLC7A14	NM_020949.1	0	3.25	6.03
SMC4	NM_001002800.1	0	3.19	5.99
SEC11A	NM_014300.2	0	3.32	5.99
TPX2	NM_012112.4	0	3.28	5.97
AURKA	NM_198434.1	0	3.27	5.97
CDKN3	NM_005192.2	0	3.23	5.94
LDB2	NM_001290.2	0	3.19	5.91
HMMR	NM_012485.1	0	3.22	5.91
C5orf13	NM_004772.1	0	3.22	5.89
AURKA	NM_198434.1	0	3.22	5.86
TTK	NM_003318.3	0	3.13	5.83
FAM83D	NM_030919.1	0	3.06	5.75
ASAP2	NM_003887.2	0	3.12	5.75
HNRNPAB	NM_031266.2	0	3.21	5.74
TMEFF2	NM_016192.2	0	3.08	5.74
MGC40489	XM_935208.1	0	3.14	5.73
APOBEC3B	NM_004900.3	0	3.06	5.69
TUBA3D	NM_080386.1	0	3.13	5.69
TUBB2C	NM_006088.5	0	3.11	5.66
FAM64A	NM_019013.1	0	3.05	5.66
CENPE	NM_001813.2	0	3	5.65
MAD2L1	NM_002358.2	0.0004	2.87	5.63
NPTX1	NM_002522.2	0	3.01	5.62
RACGAP1	NM_013277.2	0	2.97	5.55
TUBB	NM_178014.2	0.0001	3.07	5.54
FBXO5	NM_012177.2	0	2.92	5.53
LOC100130561	XM_001723189.1	0	3.01	5.52
TUBB	NM_178014.2	0	3.05	5.51
CDCA7	NM_145810.1	0	2.93	5.47
HMGB2	NM_002129.2	0	2.9	5.46
CDC2	NM_001786.2	0	2.91	5.45
MCM4	NM_005914.2	0	2.93	5.42
TUBA1A	NM_006009.2	0.0004	3.06	5.42
TRIP13	NM_004237.2	0	2.89	5.4
NCAPD2	NM_014865.2	0	2.89	5.39
HMGB2	NM_002129.2	0	2.83	5.37
KIF11	NM_004523.2	0	2.86	5.35
DDEF2	NM_003887.1	0	2.84	5.33
HJURP	NM_018410.2	0	2.83	5.32
PTX3	NM_002852.2	0	2.8	5.31
INSIG1	NM_005542.3	0	2.79	5.3
UBE2T	NM_014176.1	0	2.85	5.3
CENPM	NM_001002876.1	0	2.81	5.28
PLK4	NM_014264.2	0	2.8	5.25
ZWINT	NM_001005413.1	0	2.77	5.24
HMGB1L1	NM_001008735.1	0	2.75	5.23
MELK	NM_014791.2	0	2.76	5.23
MGC40489	XM_940001.1	0	2.74	5.21
LOC648822	XM_937902.2	0	2.78	5.21
CDC25B	NM_004358.3	0	2.82	5.2
KIF20B	NM_016195.2	0	2.75	5.17
LOC92755	XR_016140.2	0.0005	2.82	5.17
THOC2	NM_020449.2	0	2.74	5.17
NDC80	NM_006101.1	0	2.72	5.16
TAX1BP3	NM_014604.2	0	2.81	5.14
PSRC1	NM_001005290.2	0	2.7	5.11
FOSB	NM_006732.1	0	2.7	5.1
ZWINT	NM_001005413.1	0	2.7	5.05
TACC3	NM_006342.1	0	2.67	5.04
TRMT5	NM_020810.1	0	2.77	5.02
C13orf15	NM_014059.1	0	2.74	5.01
CENPA	NM_001809.2	0	2.62	4.95
ERCC1	NM_001983.2	0	2.67	4.95
RFC5	NM_007370.3	0	2.63	4.95
CKS2	NM_001827.1	0	2.71	4.94
FEN1	NM_004111.4	0	2.65	4.93
LOC92755	XR_018705.2	0	2.64	4.93
TEAD2	NM_003598.1	0	2.62	4.89
KIF2C	NM_006845.2	0	2.59	4.87
CKB	NM_001823.3	0	2.58	4.86
CENPE	NM_001813.2	0	2.59	4.85
NUF2	NM_031423.2	0	2.55	4.84
POLE2	NM_002692.2	0	2.57	4.84
LOC646993	XM_001717725.1	0	2.56	4.84
MIR1228	NR_031597.1	0	2.55	4.83
HMGB1L1	NM_001008735.1	0.0002	2.48	4.81
OIP5	NM_007280.1	0.0001	2.49	4.8
	Hs.575583	0	2.52	4.77
CCNB2	NM_004701.2	0	2.55	4.77
PTRH1	NM_001002913.1	0	2.5	4.76
TUBB4Q	NM_020040.3	0	2.56	4.73
MGC39900	XM_936687.1	0	2.57	4.73
CKS1B	NM_001826.1	0	2.61	4.72
EMG1	NM_006331.4	0	2.54	4.7
MELK	NM_014791.2	0	2.5	4.7
MCM10	NM_018518.3	0	2.48	4.69
LOC148915	XM_937758.1	0	2.57	4.67
ILF3	NM_004516.2	0	2.49	4.66
LOC729964	XM_001723531.1	0	2.51	4.66
CDCA5	NM_080668.2	0	2.49	4.64
PTTG3P	NR_002734.1	0	2.52	4.64
MCM7	NM_182776.1	0	2.49	4.61
ASPM	NM_018136.2	0.0001	2.41	4.61
LOC100132863	XR_036905.1	0	2.41	4.6
CKS1B	NM_001826.1	0	2.5	4.6
PCDH7	NM_002589.2	0	2.43	4.59
NCAPG2	NM_017760.5	0	2.43	4.57
TUBB2B	NM_178012.3	0	2.42	4.57
C19orf70	NM_205767.1	0	2.48	4.56
ADRM1	NM_175573.1	0	2.42	4.55
CKS2	NM_001827.1	0	2.49	4.55
HIST1H4C	NM_003542.3	0	2.55	4.54
LOC730534	XM_929966.1	0	2.52	4.53
TMPO	NM_003276.1	0	2.39	4.5
LOC643287	XM_928075.1	0	2.45	4.49
SLC16A3	NM_004207.2	0	2.47	4.49
CKAP2	NM_018204.2	0	2.37	4.49
KPNA2	NM_002266.2	0.0003	2.32	4.48
DPYSL3	NM_001387.2	0	2.42	4.47
LOC729816	XR_042352.1	0	2.36	4.43
CDT1	NM_030928.2	0	2.33	4.37
RFC3	NM_181558.1	0	2.31	4.36
TK1	NM_003258.1	0	2.35	4.36
WDR51A	NM_015426.2	0	2.33	4.34
TIMELESS	NM_003920.2	0	2.32	4.34
CPSF2	NM_017437.1	0	2.32	4.32
C6orf173	NM_001012507.1	0	2.28	4.31
PTTG1	NM_004219.2	0	2.35	4.3
	Hs.24119	0	2.3	4.3
ASAP2	NM_003887.2	0	2.3	4.29
HMGN2	NM_005517.2	0	2.4	4.29
KIAA0363	XM_166571.4	0	2.29	4.28
C3orf21	NM_152531.3	0	2.28	4.28
KIF14	NM_014875.1	0	2.27	4.27
TGM2	NM_198951.1	0	2.28	4.26
LOC729687	XM_001725257.1	0.0001	2.24	4.25
MCM3	NM_002388.3	0	2.32	4.25
DEPDC1	NM_017779.3	0.0001	2.22	4.23
POLA2	NM_002689.2	0	2.26	4.23
IDH2	NM_002168.2	0	2.26	4.22
RPAIN	NM_001033002.1	0	2.3	4.22
USP33	NM_201626.1	0	2.24	4.21
FANCI	NM_018193.1	0	2.24	4.2
NRGN	NM_006176.1	0	2.21	4.19
EHBP1	NM_015252.2	0	2.26	4.18
LOC728873	XR_015679.2	0	2.33	4.18
H2AFY2	NM_018649.1	0	2.24	4.16
LOC651816	XM_941060.1	0	2.28	4.16
FABP5	NM_001444.1	0	2.29	4.15
LOC649679	XM_945045.1	0	2.24	4.14
CAV1	NM_001753.3	0	2.31	4.14
BCKDK	NM_005881.1	0	2.29	4.14
CENPA	NM_001042426.1	0	2.2	4.13
AMPH	NM_001635.2	0	2.22	4.13
LOC647000	XM_941325.1	0.0036	2.36	4.12
DNAJC9	NM_015190.3	0	2.22	4.1
FASN	NM_004104.4	0.0007	2.3	4.06
COL1A1	NM_000088.2	0.0009	2.28	4.06
SLFN11	NM_152270.2	0	2.2	4.05
LOC653888	XM_936251.1	0	2.21	4.01
MCM3	NM_002388.3	0	2.18	4
CBX5	NM_012117.1	0	2.21	4
SSBP4	NM_032627.2	0	2.16	3.99
BOP1	NM_015201.3	0	2.23	3.99
EGR1	NM_001964.2	0	2.2	3.98
PRR11	NM_018304.1	0	2.14	3.97
LOC442727	XR_017503.2	0	2.16	3.96
LOC727803	XR_039632.1	0	2.2	3.96
RFC3	NM_002915.2	0	2.13	3.95
CCDC109B	NM_017918.3	0.0004	2.1	3.94
MARCKSL1	NM_023009.4	0	2.2	3.94
CCL2	NM_002982.3	0	2.17	3.94
FEN1	NM_004111.4	0	2.14	3.94
LPCAT3	NM_005768.5	0	2.14	3.94
B3GALT6	NM_080605.2	0	2.15	3.94
NCKAP1	NM_013436.3	0	2.16	3.93
IDH3G	NM_004135.2	0	2.11	3.92
PEG10	NM_001040152.1	0	2.13	3.92
RANBP1	NM_002882.2	0	2.19	3.91
PTTG1	NM_004219.2	0	2.18	3.9
EXOSC3	NM_016042.2	0	2.12	3.89
NDRG4	NM_022910.1	0	2.11	3.89
PRIM1	NM_000946.2	0	2.12	3.89
ARL6IP1	NM_015161.1	0	2.18	3.88
CDCA2	NM_152562.2	0	2.1	3.88
PDLIM7	NM_213636.1	0	2.15	3.87
SLIT2	NM_004787.1	0	2.08	3.86
TYMS	NM_001071.1	0	2.15	3.86
CENPM	NM_024053.3	0	2.09	3.85
DIAPH3	NM_001042517.1	0	2.1	3.85
COL1A2	NM_000089.3	0	2.15	3.85
RFC4	NM_002916.3	0	2.11	3.84
MGC39900	NM_194324.1	0	2.12	3.84
CCNF	NM_001761.1	0	2.11	3.83
IFNAR1	NM_000629.2	0	2.07	3.82
FAR1	NM_032228.4	0	2.05	3.81
TUBA1B	NM_006082.2	0	2.21	3.8
GINS3	NM_022770.2	0	2.06	3.79
SRP54	NM_003136.2	0	2.11	3.79
TRIOBP	NM_007032.3	0	2.1	3.79
LOC729505	XM_001131805.2	0	2.07	3.78
SPC24	NM_182513.1	0	2.06	3.77
C14orf106	NM_018353.3	0	2.05	3.77
LOC440093	NM_001013699.1	0	2.11	3.77
LRSAM1	NM_001005374.1	0	2.07	3.77
PRIM1	NM_000946.2	0	2.05	3.77
HAUS8	NM_033417.1	0	2.04	3.76
SLCO3A1	XM_941061.1	0	2.04	3.75
RNF145	NM_144726.1	0	2.04	3.75
GMPPB	NM_021971.1	0	2.07	3.75
LOC731049	NM_014501.1	0	2.13	3.75
LOC731314	NM_002105.2	0	2.08	3.74
EXOSC3	NM_001002269.1	0.0001	2.02	3.74
KIF23	NM_004856.4	0	2.07	3.74
C1orf112	NM_018186.2	0	2.03	3.73
CARHSP1	NM_014316.1	0	2.08	3.73
RAD51AP1	NM_006479.2	0	2.03	3.73
SOX11	NM_003108.3	0	2.03	3.72
LOC100131735	XR_038716.1	0	2.07	3.71
EXO1	NM_003686.3	0	2.04	3.71
LOC642956	XM_938166.3	0	2.08	3.7
RNASEH2A	NM_006397.2	0	2.03	3.69
C11orf82	NM_145018.2	0	2.01	3.68
LOC730994	NM_001033053.1	0	2.05	3.66
DUT	NM_001025248.1	0.0009	1.98	3.66
AKR1B1	NM_001628.2	0	2.09	3.65
LOC727761	NM_012145.2	0	2.06	3.65
PAQR4	NM_152341.2	0	2.01	3.65
APEH	NM_001640.3	0	2.03	3.64
GLCE	NM_015554.1	0	2.04	3.64
QARS	NM_005051.1	0	2.05	3.64
NCKAP1	NM_205842.1	0.0061	1.94	3.62
SMC2	NM_001042550.1	0	1.98	3.61
ERCC6L	NM_017669.2	0	1.98	3.61
LOC653874	XM_936215.1	0	1.99	3.61
ZNF22	NM_006963.3	0.0133	1.91	3.6
RPAIN	NM_032308.1	0	1.99	3.58
CHN1	NM_001822.3	0	2.04	3.58
PARP1	NM_001618.2	0	1.97	3.57
PPM1M	NM_144641.1	0	1.98	3.57
C15orf23	NM_033286.2	0	1.99	3.56
EVL	NM_016337.2	0	2.01	3.56
LOC100128007	XR_037327.1	0	1.95	3.54
ATM	NM_000051.3	0	1.96	3.54
MIR586	NR_030313.1	0.0004	1.94	3.54
RASA1	NM_002890.1	0	1.95	3.53
C14orf80	NM_173608.1	0	1.97	3.53
SLFN11	NM_152270.2	0	1.97	3.52
LOC100129958	XM_001719102.1	0	1.94	3.52
GALK1	NM_000154.1	0	2.01	3.52
CALM3	NM_005184.2	0	2.05	3.51
C15orf23	NM_033286.1	0	1.97	3.51
LOC651149	XM_929125.1	0.0007	2.04	3.51
LIG1	NM_000234.1	0	1.95	3.51
HMG20B	NM_006339.1	0	2	3.51
BARD1	NM_000465.1	0.0001	1.93	3.5
	Hs.561679	0	1.97	3.5
RBMX	NM_002139.2	0	1.99	3.5
C3orf59	NM_178496.2	0	1.95	3.49
BUB1B	NM_001211.4	0	1.93	3.49
PLK1	NM_005030.3	0	1.94	3.49
TUBG1	NM_001070.3	0	1.96	3.48
CCNY	NM_145012.3	0	1.96	3.48
DIAPH3	Hs.576922	0	1.93	3.48
NDUFAF3	NM_199069.1	0	2.02	3.48
ATM	NM_000051.3	0.0002	1.91	3.47
PPARG	NM_138712.3	0	1.93	3.47
ARHGAP19	NM_032900.4	0	1.94	3.47
MYO1C	NM_033375.3	0.0003	1.93	3.47
PPARG	NM_138712.2	0.0006	1.92	3.47
CKAP2	NM_018204.2	0	1.93	3.46
GAS2L3	NM_174942.1	0	1.93	3.46
SREBF1	NM_004176.3	0	1.94	3.46
STMN1	NM_005563.3	0	1.97	3.46
CD2BP2	NM_006110.1	0	1.98	3.45
NUDT15	NM_018283.1	0	1.92	3.45
E2F2	NM_004091.2	0	1.93	3.45
FOXM1	NM_021953.2	0	1.94	3.44
STIL	NM_003035.2	0	1.94	3.44
RANBP1	NM_002882.2	0	1.98	3.43
ILF2	NM_004515.2	0	2	3.43
SRP54	NM_003136.2	0	1.96	3.42
GINS4	NM_032336.1	0	1.9	3.42
FOXM1	NM_202002.1	0	1.92	3.42
DTL	NM_016448.1	0	1.91	3.41
ENPP1	NM_006208.1	0	1.92	3.41
MEX3D	NM_203304.1	0	1.93	3.4
C19orf60	NM_001100418.1	0	1.91	3.4
LOC100129585	XM_001721365.1	0	1.94	3.4
CENPK	NM_022145.2	0	1.9	3.39
SPIN4	NM_001012968.1	0.0007	1.9	3.39
	Hs.213061	0	1.94	3.39
SLC4A7	NM_003615.2	0.0002	1.89	3.39
TWIST2	XM_941980.1	0.0015	1.9	3.38
FZD7	NM_003507.1	0	1.91	3.38
LOC728946	NM_030967.2	0	1.89	3.37
ARL6IP1	NM_015161.1	0.0323	1.83	3.37
FAM125A	NM_138401.2	0	1.92	3.37
MX1	NM_002462.2	0	1.9	3.37
SH3GLB2	NM_020145.2	0	1.92	3.36
BUB3	NM_004725.2	0.0023	1.87	3.35
HSPA5	NM_005347.2	0.0004	1.88	3.35
BCL2L12	NM_052842.2	0	1.9	3.32
KIF22	NM_007317.1	0	1.89	3.31
NT5DC2	NM_022908.1	0	1.87	3.31
ZBTB42	NM_001137601.1	0	1.86	3.3
NUP37	NM_024057.2	0	1.9	3.3
KCNMA1	NM_002247.2	0.0009	1.85	3.3
RBM12	NM_006047.4	0	1.86	3.29
PRMT1	NM_198318.1	0	1.91	3.29
LOC649009	XM_945384.1	0	1.88	3.29
RRM1	NM_001033.2	0	1.86	3.27
BCL2L12	NM_001040668.1	0	1.89	3.27
RGS20	NM_170587.1	0	1.87	3.27
GTF2IRD2B	NM_173537.2	0	1.87	3.27
TOM1L2	NM_144678.3	0.0055	1.84	3.26
CBR3	NM_001236.3	0	1.87	3.26
CENPN	NM_018455.3	0	1.88	3.26
GMPPB	NM_021971.1	0	1.85	3.25
TAF9L	NM_015975.3	0	1.85	3.25
HDAC2	NM_001527.1	0	1.87	3.25
PPP2R5C	NM_178588.1	0	1.86	3.25
RACGAP1	NM_013277.2	0	1.86	3.25
MED20	NM_004275.3	0	1.86	3.25
SMC4	NM_001002800.1	0	1.84	3.25
ATG7	NM_006395.1	0	1.88	3.25
SKIV2L2	NM_015360.2	0.0001	1.85	3.25
C18orf54	NM_173529.3	0	1.84	3.24
FANCD2	NM_001018115.1	0	1.83	3.24
LOC100129585	XM_001720509.1	0	1.88	3.24
FGF5	NM_033143.2	0	1.85	3.24
KLF2	NM_016270.2	0.0011	1.83	3.23
HEATR1	NM_018072.4	0	1.88	3.23
SGOL2	NM_152524.3	0	1.84	3.23
ARPC1B	NM_005720.2	0	1.88	3.23
POP5	NM_015918.3	0	1.86	3.23
PAFAH1B1	NM_000430.2	0	1.88	3.23
ZFP36	NM_003407.1	0	1.85	3.23
SNRPA	NM_004596.3	0	1.85	3.22
USP1	NM_003368.4	0	1.84	3.22
TOR3A	NM_022371.2	0	1.87	3.21
THOC4	XM_946253.1	0	1.89	3.21
C13orf3	NM_145061.3	0	1.83	3.2
ORC6L	NM_014321.2	0	1.84	3.2
RRP7A	NM_015703.3	0	1.88	3.2
PNKP	NM_007254.2	0	1.85	3.2
HYOU1	NM_006389.2	0	1.85	3.2
CDC25C	NM_001790.2	0	1.82	3.19
PGD	NM_002631.2	0.0021	1.88	3.19
SPC25	NM_020675.3	0	1.82	3.18
H2AFZ	NM_002106.3	0	1.91	3.18
C3orf14	NM_020685.3	0	1.83	3.18
GBP2	NM_004120.3	0	1.81	3.18
GXYLT1	XM_290597.6	0	1.81	3.17
GTSE1	NM_016426.4	0	1.81	3.17
LOC644101	XR_019241.2	0	1.83	3.17
TUBG1	NM_001070.3	0	1.84	3.17
C18orf54	NM_173529.3	0	1.81	3.15
VPS13A	NM_015186.2	0	1.8	3.15
XRCC5	NM_021141.2	0	1.85	3.14
LOC648024	XM_943353.1	0	1.89	3.14
PIGQ	NM_004204.2	0	1.82	3.14
ARSJ	NM_024590.2	0.0005	1.79	3.14
TGFBR3	NM_003243.2	0.0229	1.75	3.14
ACTL6A	NM_177989.1	0.0005	1.8	3.14
ZNF22	NM_006963.3	0	1.83	3.13
EHD4	NM_139265.2	0	1.82	3.13
C19orf60	NM_001100419.1	0	1.81	3.12
ELF3	NM_004433.3	0	1.79	3.12
SOCS1	NM_003745.1	0	1.78	3.12
CIRBP	NM_001280.1	0	1.87	3.12
SUMO2	NM_001005849.1	0	1.89	3.12
LOC652489	XM_941950.1	0	1.87	3.11
FABP5L2	XM_001134012.2	0	1.85	3.11
MRPL12	NM_002949.2	0	1.83	3.11
PTMS	NM_002824.4	0.0013	1.81	3.11
ZNF207	NM_003457.2	0	1.82	3.1
HIRIP3	NM_003609.2	0	1.79	3.1
PSRC1	NM_001032291.1	0	1.79	3.1
MAP1B	NM_005909.2	0	1.81	3.09
DUT	NM_001025249.1	0	1.79	3.09
GLIPR2	NM_022343.2	0	1.81	3.09
ACLY	NM_198830.1	0	1.85	3.09
DTD1	NM_080820.3	0	1.81	3.07
ADK	NM_001123.2	0	1.8	3.06
ACTL6A	NM_004301.3	0	1.78	3.06
SKP2	NM_032637.2	0	1.78	3.06
PAFAH1B3	NM_002573.2	0.0001	1.82	3.05
CARM1	NM_199141.1	0	1.84	3.03
TOP2B	NM_001068.2	0	1.8	3.03
WDR34	NM_052844.3	0	1.76	3.02
LOC391692	XM_373031.3	0	1.76	3.02
MTX1	NM_002455.2	0	1.77	3.02
ARL6IP6	NM_152522.2	0	1.8	3.01
MT1X	NM_005952.2	0	1.79	3.01
COMMD4	NM_017828.3	0	1.8	3.01
JAZF1	NM_175061.2	0.0035	1.74	3.01
CDC25A	NM_001789.2	0	1.75	3
C12orf48	NM_017915.1	0.0237	1.71	3
LLGL1	NM_004140.3	0	1.79	2.99
SKA1	NM_145060.1	0	1.75	2.99
HLTF	NM_003071.2	0	1.76	2.99
RPS7	NM_001011.3	0	1.81	2.99
LOC652545	XM_942035.1	0	1.74	2.98
FABP5L2	XM_001721172.1	0	1.77	2.98
ERBB2	NM_004448.2	0	1.75	2.98
BCYRN1	NR_001568.1	0	1.81	2.98
LOC646786	XM_929738.1	0	1.75	2.97
LOC143543	NR_002197.1	0	1.76	2.97
RPL29	NM_000992.2	0	1.79	2.97
TMEM16D	NM_178826.2	0	1.75	2.96
HNRNPA0	NM_006805.3	0	1.76	2.96
CCDC71	NM_022903.2	0	1.74	2.96
SSSCA1	NM_006396.1	0	1.74	2.96
MSRA	NM_012331.2	0	1.76	2.95
FSCN1	NM_003088.2	0.0015	1.85	2.95
POLR2A	NM_000937.2	0	1.79	2.94
ACTR1B	NM_005735.2	0	1.74	2.92
RAD21	NM_006265.1	0	1.75	2.92
NETO2	NM_018092.3	0.0346	1.67	2.92
LOC286157	XR_038597.1	0	1.79	2.91
VRK1	NM_003384.2	0.0016	1.7	2.91
MRPL39	NM_017446.2	0.0171	1.69	2.91
TUBA1C	NM_032704.3	0	1.83	2.91
CCDC77	NM_032358.2	0	1.73	2.9
ACP2	NM_001610.1	0	1.73	2.9
VPS16	NM_080413.1	0.0003	1.72	2.9
PRRT3	NM_207351.2	0	1.71	2.89
KATNB1	NM_005886.1	0	1.71	2.89
NUBP1	NM_002484.1	0	1.72	2.89
GSDMD	NM_024736.4	0.0091	1.69	2.89
PSMA4	NM_002789.3	0	1.76	2.88
EDF1	NM_003792.2	0	1.76	2.88
LMNB2	NM_032737.2	0	1.77	2.88
VPS24	NM_001005753.1	0	1.74	2.87
ACSL3	NM_004457.3	0	1.72	2.87
SRM	NM_003132.2	0.0128	1.72	2.87
HDGF2	NM_001001520.1	0	1.71	2.87
ATL1	NM_181598.3	0	1.71	2.87
LOC100131801	XM_001726504.1	0	1.74	2.86
MYH10	NM_005964.1	0	1.74	2.86
G3BP1	NM_198395.1	0	1.72	2.85
POLR3G	NM_006467.2	0	1.71	2.85
PHF19	NM_001009936.1	0	1.71	2.85
SCARA3	NM_016240.2	0	1.74	2.85
CDCA4	NM_017955.2	0	1.71	2.84
ATAD3A	NM_018188.2	0	1.72	2.84
UBE2E3	XM_944996.1	0	1.74	2.84
LOC728026	XM_001126659.2	0	1.71	2.83
WASPIP	NM_003387.3	0	1.69	2.83
PTGES2	NM_198938.1	0	1.75	2.83
FABP5	NM_001444.1	0.0009	1.72	2.82
PDCD6IP	NM_013374.3	0.0002	1.68	2.82
FAM173A	NM_023933.1	0	1.7	2.82
PXMP2	NM_018663.1	0	1.71	2.81
TPM3	NM_153649.2	0	1.72	2.81
USP5	NM_003481.1	0	1.73	2.81
SC4MOL	NM_006745.3	0	1.71	2.8
PLEKHA4	NM_020904.1	0	1.69	2.8
LOC391811	NM_006230.1	0	1.76	2.8
KIAA1618	NM_020954.2	0	1.69	2.8
FUT8	NM_178154.1	0.0061	1.66	2.79
PSIP1	NM_033222.2	0.0001	1.69	2.79
UBE1	NM_153280.1	0	1.73	2.79
UBA1	NM_003334.3	0.0216	1.74	2.79
DBI	NM_020548.4	0	1.74	2.78
SNCAIP	NM_005460.2	0	1.68	2.78
LANCL1	NM_006055.1	0.0043	1.67	2.77
ILK	NM_004517.2	0	1.76	2.77
CD47	NM_001025080.1	0.0012	1.67	2.77
RPS24	NM_001026.3	0	1.76	2.77
LANCL1	NM_006055.1	0	1.69	2.76
LIG3	NM_013975.2	0	1.67	2.76
NFE2L3	NM_004289.5	0.0253	1.63	2.76
HYOU1	NM_006389.2	0	1.66	2.75
NLGN1	NM_014932.2	0	1.66	2.75
LDLR	NM_000527.2	0	1.68	2.75
PFKL	NM_002626.4	0	1.66	2.75
H2AFX	NM_002105.2	0.0267	1.64	2.75
SNORD96A	NR_002592.1	0	1.67	2.74
LOC100130932	XM_001726766.1	0	1.69	2.74
LOC100128892	XM_001716912.1	0	1.67	2.74
EPHB4	NM_004444.4	0	1.68	2.74
TRIOBP	NM_138632.1	0	1.67	2.74
CORO1B	NM_020441.2	0	1.69	2.74
METTL1	NM_005371.5	0.0001	1.66	2.73
YWHAH	NM_003405.3	0	1.7	2.73
KRTAP1-5	NM_031957.1	0	1.67	2.73
CTXN1	NM_206833.1	0	1.72	2.73
ADD3	NM_001121.2	0.0004	1.66	2.73
TMEM30A	NM_018247.2	0	1.67	2.73
RFXANK	NM_003721.2	0	1.68	2.73
	Hs.453381	0	1.65	2.73
KIF2A	NM_004520.1	0	1.67	2.72
CCDC5	NM_138443.2	0	1.69	2.72
HNRNPL	NM_001005335.1	0	1.7	2.72
APRT	NM_001030018.1	0	1.68	2.71
RBMS3	NM_001003793.1	0	1.65	2.71
SPG3A	NM_181598.2	0	1.66	2.7
MFSD3	NM_138431.1	0	1.68	2.69
CKAP5	NM_001008938.1	0	1.71	2.69
ILK	NM_001014794.1	0	1.69	2.69
RPL10A	NM_007104.4	0.0003	1.66	2.69
CNKSR3	NM_173515.2	0.044	1.6	2.69
FANCG	NM_004629.1	0	1.65	2.68
THOC4	NM_005782.2	0	1.67	2.68
S100A10	NM_002966.1	0	1.72	2.68
IDI1	NM_004508.2	0.0196	1.61	2.68
CD47	NM_001777.3	0.0001	1.66	2.68
CEBPD	NM_005195.2	0	1.69	2.68
AP3M1	NM_012095.4	0.0001	1.65	2.68
CCDC15	NM_025004.1	0.0051	1.62	2.67
PKD2	NM_000297.2	0.0164	1.61	2.67
TGFB1I1	NM_015927.3	0	1.68	2.67
SUV39H1	NM_003173.1	0.022	1.61	2.67
NUDT1	NM_198948.1	0.0002	1.67	2.67
GMNN	NM_015895.3	0.0266	1.61	2.67
PEG10	XM_499343.2	0	1.64	2.67
OSR1	NM_145260.2	0	1.67	2.67
RPS7	NM_001011.3	0	1.7	2.66
PPPDE2	NM_015704.1	0	1.66	2.66
WDR54	NM_032118.2	0.0017	1.63	2.66
CDKN2A	NM_058197.2	0	1.66	2.66
ECT2	NM_018098.4	0.0107	1.64	2.65
ATP11C	NM_173694.3	0	1.63	2.65
PABPC1	NM_002568.3	0.0003	1.73	2.65
CCDC80	NM_199511.1	0	1.64	2.65
LHFP	NM_005780.1	0	1.65	2.64
IDH1	NM_005896.2	0	1.67	2.64
C2orf34	NM_024766.1	0	1.63	2.64
DIAPH3	NM_030932.2	0	1.63	2.64
RPA1	NM_002945.2	0	1.66	2.64
NUP88	NM_002532.3	0.0009	1.62	2.63
CAPRIN1	NM_203364.2	0.0261	1.6	2.63
CAV1	NM_001753.3	0.0015	1.74	2.63
SERBP1	NM_001018068.1	0.003	1.62	2.63
	Hs.444329	0.0228	1.6	2.63
DCBLD2	NM_080927.3	0	1.69	2.63
G6PD	NM_000402.3	0	1.7	2.63
CNTNAP1	NM_003632.1	0	1.65	2.63
STMN1	NM_005563.3	0	1.64	2.63
ACSS2	NM_139274.1	0	1.65	2.62
SLC25A10	NM_012140.3	0	1.64	2.62
LOC441484	XR_037233.1	0	1.63	2.62
CHST15	NM_015892.2	0.0026	1.62	2.62
SMARCC2	NM_003075.2	0	1.64	2.62
G3BP1	NM_005754.2	0.0082	1.6	2.61
	Hs.413494	0.0004	1.62	2.61
TRIM28	NM_005762.2	0.0001	1.64	2.6
KIAA0146	Hs.381058	0	1.62	2.6
MCRS1	NM_006337.3	0	1.65	2.6
LOC729423	XM_001726952.1	0	1.64	2.59
G6PD	NM_000402.2	0	1.63	2.59
LOC401805	XR_038835.1	0	1.62	2.58
LONP1	NM_004793.2	0	1.63	2.58
LOC729495	XR_015564.1	0.0026	1.61	2.58
RFXANK	NM_134440.1	0	1.62	2.57
MRPL20	NM_017971.2	0	1.66	2.57
ARF3	NM_001659.1	0	1.64	2.57
TROAP	NM_005480.2	0	1.6	2.57
PSPC1	XM_930623.1	0	1.61	2.56
LOC341965	XR_039164.1	0	1.63	2.56
RFC4	NM_002916.3	0	1.61	2.56
FEM1C	NM_020177.2	0	1.63	2.56
IFI44	NM_006417.2	0.0103	1.59	2.56
UBE2E3	NM_006357.2	0	1.65	2.55
SLC25A1	NM_005984.1	0	1.62	2.55
LOC728285	XM_937100.1	0	1.61	2.55
NUP107	NM_020401.2	0.0004	1.6	2.55
P704P	XM_926231.1	0.0325	1.64	2.55
AKT1	NM_001014431.1	0.012	1.65	2.54
KCNK2	NM_001017424.1	0	1.61	2.54
PPP2R1B	NM_181699.1	0	1.6	2.54
TWIST1	NM_000474.3	0	1.61	2.54
SNCA	NM_007308.1	0	1.6	2.54
TAGLN2	NM_003564.1	0.0015	1.67	2.54
RPL29	NM_000992.2	0	1.64	2.54
LOC645251	XR_037203.1	0	1.62	2.54
C17orf58	XM_942508.1	0	1.6	2.53
CHCHD10	NM_213720.1	0.0089	1.62	2.53
CHD4	NM_001273.2	0	1.63	2.53
LOC653377	XM_929420.1	0.0169	1.57	2.53
C12orf32	NM_031465.2	0	1.61	2.53
GMPPA	NM_013335.2	0	1.61	2.52
EPB41L5	NM_020909.2	0	1.61	2.52
PXMP2	NM_018663.1	0	1.59	2.52
ACVR1	NM_001105.2	0.0244	1.56	2.52
LOC100133803	XM_001719081.1	0	1.63	2.52
LOC728698	XR_019265.1	0.0173	1.69	2.52
LOXL1	NM_005576.2	0	1.61	2.51
PRMT1	NM_198319.1	0	1.66	2.51
DHCR24	NM_014762.2	0.0014	1.59	2.51
FAM36A	NM_198076.4	0	1.6	2.51
GBP1	NM_002053.1	0.0204	1.56	2.51
HNRPC	NM_031314.1	0	1.65	2.51
VPS24	NM_016079.2	0	1.61	2.51
USP9X	NM_004652.3	0.0062	1.57	2.5
HMGB3	NM_005342.2	0	1.59	2.49
KNTC1	NM_014708.3	0.0001	1.58	2.49
LPP	NM_005578.2	0	1.61	2.49
SGOL1	NM_001012413.1	0	1.59	2.49
BBS7	NM_176824.1	0	1.58	2.49
RGMB	NM_001012761.1	0	1.62	2.48
DYNLT1	NM_006519.1	0	1.63	2.48
SLC35B2	NM_178148.1	0	1.63	2.48
LOC729535	XM_001715883.1	0	1.58	2.48
ANPEP	NM_001150.1	0	1.59	2.48
POLD2	NM_001127218.1	0	1.61	2.48
PRKCDBP	NM_145040.2	0.0306	1.66	2.48
STMN3	NM_015894.2	0	1.61	2.48
DPY19L1	XM_938743.1	0	1.59	2.48
DBI	NM_001079863.1	0	1.65	2.48
EXOSC9	NM_005033.1	0.0001	1.58	2.48
SCFD2	NM_152540.3	0	1.57	2.47
TNFAIP8	NM_001077654.1	0	1.57	2.47
LOC100132299	XM_001717905.1	0	1.59	2.47
UACA	NM_018003.2	0	1.57	2.47
KLHL9	NM_018847.1	0.0064	1.56	2.47
NNMT	NM_006169.2	0	1.6	2.47
ENSA	NM_207168.1	0	1.59	2.47
INCENP	NM_001040694.1	0	1.58	2.47
RPUSD3	NM_173659.2	0	1.58	2.46
CD248	NM_020404.2	0	1.61	2.46
TUBG1	XM_938498.1	0.0001	1.58	2.46
LOC100130154	XM_001717333.1	0	1.64	2.46
BBS7	NM_176824.1	0	1.57	2.46
ANO4	NM_178826.2	0	1.58	2.46
SBF1	NM_002972.1	0.0005	1.58	2.45
PACSIN3	NM_016223.3	0	1.57	2.45
TOPBP1	NM_007027.2	0.003	1.56	2.45
LOC643790	XM_927071.1	0.0001	1.58	2.45
MED16	XM_939640.1	0	1.6	2.45
TPI1	NM_000365.4	0	1.64	2.45
MNS1	NM_018365.1	0.0046	1.55	2.45
ACSS2	NM_001076552.1	0	1.59	2.45
LIX1L	NM_153713.1	0.0006	1.57	2.44
BAZ1A	NM_013448.2	0	1.57	2.44
LOC100130003	XR_038699.1	0.0049	1.55	2.44
ACLY	NM_198830.1	0	1.61	2.44
ACAT2	NM_005891.1	0	1.62	2.44
NUP62	NM_153719.2	0	1.58	2.44
SKIV2L	NM_006929.4	0	1.58	2.44
UROS	NM_000375.1	0	1.62	2.44
NDUFA10	NM_004544.2	0	1.6	2.44
COQ2	NM_015697.5	0	1.58	2.43
IVD	NM_002225.2	0	1.56	2.43
KLC1	NM_005552.3	0	1.59	2.43
ALS2CR4	NM_152388.1	0	1.6	2.43
CLCC1	NM_013296.3	0	1.58	2.43
SNX7	NM_152238.1	0.0163	1.55	2.43
C6orf211	NM_024573.1	0	1.57	2.43
PDE5A	NM_033437.2	0.003	1.57	2.43
PAF1	NM_019088.2	0	1.58	2.43
PRIM2A	XM_942683.1	0	1.57	2.43
KIF15	NM_020242.1	0	1.56	2.42
PRKAA1	NM_206907.2	0	1.56	2.42
TPI1	NM_000365.4	0.0064	1.65	2.42
C17orf58	NM_181656.1	0	1.57	2.42
RRAS	NM_006270.2	0	1.61	2.42
MAGED1	NM_006986.3	0.0018	1.63	2.41
C21orf70	NM_058190.2	0	1.56	2.41
CCDC85B	NM_006848.2	0.0149	1.54	2.41
WDR12	NM_018256.2	0	1.59	2.41
RBM4B	NM_031492.2	0	1.56	2.4
FOSL1	NM_005438.2	0.0017	1.56	2.4
MOCS2	NM_176806.2	0	1.57	2.4
PECI	NM_006117.2	0	1.59	2.4
NIPSNAP3A	NM_015469.1	0.0018	1.55	2.4
NUDT18	NM_024815.2	0	1.56	2.4
LOC644330	XM_934365.1	0	1.56	2.39
AKR7A2	NM_003689.2	0	1.6	2.39
CMAS	NM_018686.3	0.0001	1.56	2.39
WDR4	NM_033661.3	0.0001	1.56	2.39
RBM9	NM_001031695.1	0	1.6	2.39
LOC644330	XM_946163.1	0	1.55	2.38
CPSF1	NM_013291.2	0	1.57	2.38
PTGES2	NM_198938.1	0.0016	1.55	2.38
VAMP5	NM_006634.2	0	1.6	2.38
NUDT21	NM_007006.2	0.0001	1.55	2.38
CDC42SE2	NM_001038702.1	0.0388	1.52	2.38
GTF2IRD2B	NM_001003795.1	0	1.54	2.38
SLC25A11	NM_003562.3	0	1.55	2.38
MCM2	NM_004526.2	0	1.55	2.38
LOC388556	XR_019595.2	0.032	1.59	2.38
RAD51	NM_002875.2	0.0004	1.55	2.37
IDH1	NM_005896.2	0	1.58	2.37
S100A10	NM_002966.2	0	1.63	2.37
LOC201725	NM_001008393.1	0.003	1.54	2.37
HAUS8	NM_001011699.1	0	1.54	2.37
INTS1	NM_001080453.1	0	1.56	2.37
C3orf26	NM_032359.2	0.006	1.53	2.36
PLCB1	NM_182734.1	0.0165	1.52	2.36
LOC402644	XM_938297.1	0.0043	1.59	2.36
LOC646044	XR_037328.1	0	1.55	2.36
C19orf42	NM_024104.2	0.0038	1.54	2.36
LDHA	NM_005566.1	0	1.62	2.36
BLOC1S1	NM_001487.1	0	1.55	2.36
FZD1	NM_003505.1	0	1.55	2.35
CBX1	NM_006807.3	0	1.57	2.35
ADRBK1	NM_001619.3	0	1.57	2.35
MCM4	NM_182746.1	0	1.54	2.35
RHOB	NM_004040.2	0	1.56	2.35
LOC643319	XM_927980.1	0.0003	1.56	2.35
LPAR1	NM_001401.3	0	1.57	2.35
LOC143543	NR_002197.1	0.0088	1.53	2.35
	Hs.475334	0.0375	1.51	2.35
TBC1D7	NM_016495.2	0	1.55	2.35
LOC387934	XM_937508.1	0.0297	1.52	2.35
HNRNPA1	NM_002136.1	0	1.55	2.35
KIAA1712	NM_001040157.1	0.0037	1.54	2.35
TMEM177	NM_030577.1	0	1.54	2.35
CHMP6	NM_024591.3	0	1.54	2.35
CCBE1	NM_133459.1	0	1.55	2.34
RAN	NM_006325.3	0.0033	1.62	2.34
MID1	NM_000381.1	0.0002	1.54	2.34
FGF5	NM_004464.3	0	1.55	2.34
PEMT	NM_148173.1	0	1.55	2.34
USP1	NM_003368.4	0	1.52	2.34
ABI2	NM_005759.3	0.0032	1.54	2.33
CYB561D2	NM_007022.3	0	1.54	2.33
RBM12	NM_006047.4	0.0001	1.55	2.33
KPNB1	NM_002265.4	0.0089	1.52	2.33
SF3B4	NM_005850.3	0	1.58	2.33
FAM69A	NM_001006605.3	0.0244	1.51	2.33
GPS2	NM_004489.4	0	1.53	2.32
PCBP2	NM_031989.2	0.0008	1.6	2.32
ITGA4	NM_000885.4	0	1.53	2.32
MED16	NM_005481.2	0.0001	1.54	2.32
GTPBP6	NM_012227.1	0	1.59	2.31
GCDH	NM_000159.2	0.0124	1.51	2.31
MPDU1	NM_004870.2	0	1.53	2.31
EHD2	NM_014601.2	0	1.56	2.31
TAF10	NM_006284.2	0.0047	1.56	2.31
C1orf123	NM_017887.1	0	1.55	2.31
RPL3	NM_001033853.1	0.0419	1.63	2.31
ESD	NM_001984.1	0.0068	1.54	2.3
S1PR3	NM_005226.2	0	1.54	2.3
SFRP1	NM_003012.3	0	1.61	2.3
CDCA4	NM_017955.2	0	1.54	2.3
GPSM2	NM_013296.3	0	1.54	2.3
ZNF207	NM_003457.2	0.0089	1.52	2.3
TAGLN2	NM_003564.1	0.0112	1.55	2.3
NCAPH2	NM_152299.1	0	1.52	2.3
AYP1p1	XR_001434.1	0	1.54	2.3
LMNA	NM_005572.2	0.0356	1.57	2.29
URM1	NM_030914.1	0	1.55	2.29
HHEX	NM_002729.2	0.0019	1.52	2.29
POLR2I	NM_006233.4	0	1.55	2.29
SALL2	NM_005407.1	0	1.52	2.29
XRN1	NM_019001.2	0.0097	1.5	2.29
BTBD11	NM_152322.2	0	1.52	2.29
XRCC1	NM_006297.1	0	1.52	2.29
DPYD	NM_000110.2	0	1.52	2.29
LOC341315	XR_017616.1	0	1.55	2.29
SFRS7	NM_001031684.1	0.0001	1.53	2.28
PIK3C2A	NM_002645.2	0.0324	1.5	2.28
LOC729082	XR_040993.1	0.0008	1.51	2.28
C6orf125	NM_032340.1	0	1.56	2.28
LOC728255	XM_001127005.1	0	1.51	2.28
SMARCA1	NM_003069.2	0.0007	1.53	2.28
KHDRBS1	NM_006559.1	0.0003	1.53	2.27
TPCN2	NM_139075.1	0	1.52	2.27
PARP9	NM_031458.1	0	1.53	2.27
SEH1L	NM_031216.3	0.0006	1.51	2.27
BLMH	NM_000386.2	0.0066	1.5	2.27
ERCC2	NM_000400.2	0	1.52	2.27
B4GALT7	NM_007255.1	0	1.52	2.26
	Hs.572642	0	1.52	2.26
AKT1	NM_001014432.1	0	1.57	2.26
TLN2	NM_015059.1	0	1.51	2.26
HYLS1	NM_145014.1	0	1.51	2.26
HN1	NM_016185.2	0	1.55	2.26
UBE2Z	NM_023079.2	0	1.56	2.26
FLII	NM_002018.2	0	1.53	2.26
C11orf67	NM_024684.2	0	1.55	2.26
AGPAT1	NM_006411.2	0.0038	1.54	2.26
TULP4	NM_020245.3	0	1.52	2.25
WDR77	NM_024102.2	0	1.52	2.25
CDH2	NM_001792.2	0	1.53	2.25
CSNK1D	NM_139062.1	0.0001	1.54	2.25
HMGCS1	NM_002130.4	0.0008	1.51	2.25
NUCKS1	NM_022731.3	0	1.56	2.25
TMEM141	NM_032928.2	0.0144	1.5	2.25
SIX1	NM_005982.1	0	1.5	2.24
C17orf53	NM_024032.2	0.002	1.51	2.24
SLC7A2	NM_003046.2	0.0008	1.5	2.24
C8orf30B	XM_001126758.2	0	1.51	2.24
LOC100128266	XR_037888.1	0.0213	1.57	2.24
ERCC1	NM_001983.2	0	1.52	2.24
NTM	NM_001048209.1	0.0026	1.5	2.24
DNAJB5	XM_945237.1	0	1.51	2.24
GPR162	NM_014449.1	0.0198	1.49	2.24
SNAPC3	NM_003084.1	0.0001	1.51	2.24
C11orf83	NM_001085372.1	0	1.51	2.24
PARP2	NM_001042618.1	0	1.49	2.23
RAB34	NM_031934.3	0	1.54	2.23
LAGE3	NM_006014.2	0	1.53	2.23
PGM5	NM_021965.3	0	1.52	2.23
EEF2K	NM_013302.2	0.0017	1.5	2.23
MPDU1	NM_004870.1	0	1.52	2.23
CBX3	NM_016587.2	0	1.53	2.23
DIAPH3	NM_001042517.1	0	1.51	2.23
HNRNPK	NM_031262.2	0	1.51	2.22
ARHGAP1	NM_004308.2	0.0001	1.54	2.22
LOC646821	XM_929781.1	0	1.55	2.22
ILF3	NM_153464.1	0	1.5	2.22
C4orf27	NM_017867.1	0.0363	1.48	2.22
SURF1	NM_003172.2	0	1.5	2.22
GART	NM_000819.3	0	1.53	2.22
SH3D19	NM_001009555.2	0.0198	1.49	2.22
C13orf37	NM_001071775.2	0.0445	1.47	2.22
LOC389137	XM_371655.2	0.0082	1.5	2.22
COLEC12	NM_130386.1	0.0101	1.48	2.22
MLLT11	NM_006818.3	0	1.52	2.22
GBE1	NM_000158.1	0	1.54	2.21
FADS2	NM_004265.2	0	1.49	2.21
SMAD3	NM_005902.3	0	1.54	2.21
ZADH2	NM_175907.3	0	1.5	2.21
THYN1	NM_199298.1	0	1.51	2.2
DMAP1	NM_001034024.1	0.0001	1.51	2.2
SMARCD1	NM_003076.3	0	1.52	2.2
GSTK1	NM_015917.1	0	1.53	2.2
C6orf108	NM_199184.1	0	1.51	2.2
LOC643224	XM_928232.1	0	1.5	2.2
SNORD80	NR_003940.1	0.0001	1.51	2.2
BRD7	NM_013263.2	0	1.51	2.19
PPP2R5C	NM_178588.1	0	1.5	2.19
KANK2	NM_015493.4	0	1.52	2.19
RPL13	NM_033251.1	0	1.54	2.19
PHTF1	NM_006608.1	0.0049	1.49	2.19
WDR42A	NM_015726.2	0.0005	1.5	2.19
POLQ	NM_199420.2	0	1.5	2.19
CXorf64	NM_001122716.1	0	1.5	2.19
ESD	NM_001984.1	0	1.54	2.18
SMARCC1	NM_003074.2	0	1.52	2.18
SPG3A	NM_181598.2	0	1.5	2.18
BAT1	NM_004640.4	0	1.54	2.18
UCKL1	NM_017859.2	0	1.5	2.18
BCCIP	NM_078468.1	0.0006	1.5	2.18
LOC728969	XM_001132928.1	0	1.5	2.18
SNORA70	NR_000011.1	0	1.49	2.18
SUMO3	NM_006936.2	0	1.55	2.18
ATP5D	NM_001001975.1	0.0025	1.53	2.18
ATP5I	NM_007100.2	0	1.51	2.17
STUB1	NM_005861.2	0	1.52	2.17
CAPN1	NM_005186.2	0.0083	1.49	2.17
LOC388275	XM_928429.1	0	1.52	2.17
BTBD2	NM_017797.3	0	1.54	2.17
FAM176B	NM_018166.1	0.0117	1.49	2.17
SLC25A6	NM_001636.2	0	1.54	2.17
PHB2	NM_007273.3	0	1.52	2.17
LOC388588	XM_946205.1	0	1.49	2.17
LOC100131737	XR_039035.1	0	1.51	2.17
CTHRC1	NM_138455.2	0.0006	1.49	2.16
STK25	NM_006374.3	0	1.51	2.16
KLHDC2	NM_014315.2	0.0127	1.47	2.16
CMAS	NM_018686.3	0	1.5	2.16
TCF12	NM_207037.1	0.0303	1.46	2.16
LOC100127918	XR_038502.1	0.0006	1.51	2.16
LOC100131609	XR_038433.1	0.0079	1.47	2.15
RFXANK	NM_003721.2	0	1.47	2.15
SMARCA1	NM_003069.2	0.0342	1.46	2.15
UBA7	NM_003335.2	0	1.47	2.15
SNRPD1	NM_006938.2	0.0013	1.47	2.15
FAM173B	NM_199133.1	0.0001	1.48	2.15
COPB2	NM_004766.1	0	1.53	2.15
CDC25C	NM_001790.3	0	1.48	2.15
PLRG1	NM_002669.2	0	1.51	2.15
LOC727848	XM_926019.1	0	1.49	2.15
NSF	NM_006178.1	0	1.5	2.14
SSRP1	NM_003146.2	0.0034	1.46	2.14
RPS6KB2	NM_003952.2	0	1.53	2.14
AMOT	NM_133265.2	0	1.48	2.14
RNF5P1	XR_000528.1	0	1.5	2.14
UNG	NM_080911.1	0	1.5	2.14
CSRP2	NM_001321.1	0.0035	1.48	2.14
PRSS12	NM_003619.2	0	1.48	2.14
C16orf75	NM_152308.1	0	1.47	2.14
FIGNL1	NM_001042762.1	0	1.47	2.13
STX2	NM_001980.2	0	1.5	2.13
TRA1P2	XR_000203.3	0.0149	1.46	2.13
ARMC10	NM_031905.2	0	1.5	2.13
EIF4A3	NM_014740.2	0	1.52	2.13
LOC728946	XM_927528.1	0	1.46	2.13
PPP1R3C	NM_005398.3	0.0005	1.48	2.13
TMEM173	NM_198282.1	0	1.49	2.13
ST6GALNAC4	NM_175040.1	0	1.47	2.12
MGAT2	NM_001015883.1	0	1.5	2.12
LOC390466	XM_372521.1	0.0025	1.52	2.12
MRPL27	NM_016504.2	0	1.51	2.12
	Hs.5724	0.0005	1.49	2.12
ODF2	NM_002540.3	0	1.47	2.11
LOC644914	XM_001128558.2	0.0003	1.52	2.11
TUBA4A	NM_006000.1	0	1.48	2.11
TJP1	NM_003257.2	0	1.51	2.11
BNC2	NM_017637.4	0.015	1.45	2.11
TNFRSF19	NM_148957.2	0	1.5	2.11
PCYT2	NM_002861.1	0.0009	1.48	2.11
SMYD2	NM_020197.1	0	1.48	2.11
LOC644799	XM_934554.1	0	1.49	2.11
LOC730740	XM_930111.1	0	1.49	2.11
UGP2	NM_006759.3	0	1.47	2.11
40797	NM_018243.2	0.0022	1.47	2.11
NME2	NM_002512.2	0.0036	1.48	2.11
DDA1	NM_024050.4	0	1.52	2.11
LOC648210	XM_933604.1	0.0002	1.54	2.11
CS	NM_004077.2	0.0001	1.52	2.1
ZWILCH	NR_003105.1	0.0004	1.48	2.1
UBE2E2	NM_152653.1	0.0003	1.47	2.1
TMEM8	NM_021259.1	0.0037	1.46	2.1
SRBD1	NM_018079.3	0.002	1.46	2.1
MED19	NM_153450.1	0	1.47	2.09
EIF4EBP2	NM_004096.3	0	1.47	2.09
LOC100129445	XM_001720255.1	0.0407	1.41	2.09
CNPY4	NM_152755.1	0	1.47	2.09
RNF5P1	NR_003129.1	0	1.46	2.09
WDFY1	NM_020830.3	0.0043	1.46	2.09
METTL7A	NM_014033.2	0	1.46	2.08
MMD	NM_012329.2	0.0001	1.46	2.08
CYCSL1	NR_001561.1	0	1.5	2.08
SLC25A40	NM_018843.2	0	1.45	2.08
CTSC	NM_001814.2	0.0001	1.51	2.08
CDK5RAP3	NM_025197.2	0	1.47	2.07
LOC642817	XM_926703.1	0	1.47	2.07
MAN2A1	NM_002372.2	0	1.48	2.07
PHF19	NM_015651.1	0	1.46	2.07
CDK5	NM_004935.2	0	1.45	2.07
ITGB1	NM_133376.1	0.0141	1.53	2.07
TRIM6	NM_001003818.1	0	1.46	2.07
TRPT1	NM_031472.2	0.0407	1.43	2.07
OIP5	NM_007280.1	0	1.45	2.06
POTEE	NM_001083538.1	0	1.46	2.06
NPM3	NM_006993.1	0	1.48	2.06
SECISBP2	NM_024077.2	0	1.45	2.06
LOC100128266	XR_038984.1	0	1.52	2.06
BCL7C	NM_004765.2	0	1.46	2.06
PGM5	XM_936702.1	0	1.47	2.06
RBM25	NM_021239.1	0.0044	1.45	2.06
HERC3	NM_014606.1	0	1.45	2.06
CHEK1	NM_001274.2	0	1.46	2.06
ARL15	NM_019087.1	0	1.45	2.06
LOC100133697	XM_001717322.1	0	1.48	2.05
ARFGEF1	NM_006421.3	0	1.46	2.05
LSS	NM_002340.3	0	1.48	2.05
CLNS1A	NM_001293.1	0	1.48	2.05
PNMA1	NM_006029.4	0	1.47	2.05
DEPDC1B	NM_018369.1	0	1.45	2.05
AP3M1	NM_207012.1	0	1.48	2.05
ATL1	NM_015915.4	0.0001	1.45	2.05
LOC100132795	XR_037785.1	0.0041	1.52	2.05
TTYH3	NM_025250.2	0	1.48	2.05
LOC402112	XR_038697.1	0	1.47	2.05
LOC441711	XR_037852.1	0	1.45	2.05
APOBEC3F	NM_001006666.1	0	1.46	2.05
ALDH1L2	XM_927536.1	0.0378	1.43	2.05
LOC100130171	XR_038676.1	0.0122	1.45	2.05
LEF1	NM_016269.2	0	1.45	2.05
PPIH	NM_006347.3	0	1.47	2.05
PRTFDC1	NM_020200.5	0.02	1.43	2.04
MFAP2	NM_017459.1	0	1.44	2.04
RPS6KA4	NM_003942.2	0	1.47	2.04
PIGN	NM_012327.3	0.0014	1.44	2.04
LOC644330	XM_934365.1	0	1.48	2.04
LOC387820	NM_005494.2	0.0056	1.44	2.04
NNAT	NM_005386.2	0	1.44	2.04
PDLIM1	NM_020992.2	0.0003	1.5	2.04
ZMYM3	NM_005096.2	0	1.45	2.04
AP2B1	NM_001282.2	0.0002	1.46	2.04
LAP3	NM_015907.2	0.0217	1.43	2.03
DHRS4	NM_021004.2	0	1.48	2.03
GIPC1	NM_202468.1	0.0002	1.48	2.03
MASTL	NM_032844.1	0	1.44	2.03
LARS	NM_020117.8	0	1.47	2.03
BAT2	NM_080686.1	0.0081	1.42	2.03
BCCIP	NM_078468.1	0.0002	1.46	2.03
IFRD2	NM_006764.3	0.0045	1.44	2.02
ZBTB3	NM_024784.2	0.005	1.43	2.02
RBX1	NM_014248.2	0.0005	1.46	2.02
AKR1C2	NM_001354.4	0	1.44	2.02
ACADVL	NM_000018.2	0.0006	1.49	2.02
LOC730246	XR_016080.2	0	1.5	2.02
SNRPG	NM_003096.2	0	1.46	2.02
FLJ36070	NM_182574.1	0	1.44	2.02
MSH6	NM_000179.1	0.0483	1.42	2.02
HMGXB4	NM_005487.3	0	1.46	2.02
HIBADH	NM_152740.2	0	1.46	2.01
ALPK2	NM_052947.2	0	1.45	2.01
SSBP2	NM_012446.2	0.0001	1.44	2.01
PTPN13	NM_080684.1	0	1.45	2.01
RCN2	NM_002902.1	0.0004	1.44	2.01
GNG10	NM_001017998.1	0	1.49	2.01
TMEM43	NM_024334.1	0	1.48	2.01
OGG1	NM_016821.1	0.0007	1.43	2.01
CRELD2	NM_024324.2	0	1.46	2.01
LOC642590	XR_016251.2	0	1.5	2
C20orf43	NM_016407.1	0	1.49	2
SEMA3A	NM_006080.1	0	1.47	2
C21orf70	NM_058190.2	0.0001	1.42	2
PGM3	NM_015599.1	0.0005	1.44	2
LOC100133999	XM_001716785.1	0.0373	1.43	2
DHPS	NM_001930.2	0	1.44	2
RHOQ	NM_012249.2	0.031	1.42	2
LSM2	NM_021177.3	0.0009	1.48	2
LOC648695	XM_944243.1	0	1.46	2
GPX4	NM_002085.2	0.0163	1.5	2
LOC729406	XR_037672.1	0.009	1.41	1.99
ZFP106	NM_022473.1	0	1.46	1.99
C9orf40	NM_017998.1	0.0025	1.42	1.99
RAB11A	NM_004663.3	0	1.46	1.99
PHF19	NM_001009936.1	0	1.44	1.99
LOC653881	XM_001718435.1	0.0211	1.52	1.99
DNM2	NM_004945.2	0.0042	1.41	1.99
LOC729423	XM_001726948.1	0	1.45	1.99
NDUFA7	NM_005001.1	0	1.44	1.99
ARL6IP4	NM_018694.2	0	1.45	1.99
CHRAC1	NM_017444.3	0	1.42	1.99
LOC648210	XM_939169.1	0	1.49	1.99
LOC100128760	XR_037264.1	0	1.43	1.99
SNX5	NM_152227.1	0	1.45	1.99
ANXA2P3	NR_001446.1	0	1.45	1.99
TFDP1	NM_007111.3	0	1.48	1.98
TCF25	NM_014972.1	0	1.47	1.98
AP2S1	NM_004069.3	0.0028	1.49	1.98
PGAM5	XM_945649.1	0.0097	1.42	1.98
COBRA1	NM_015456.2	0.0002	1.44	1.98
SKP1A	NM_170679.1	0.0028	1.44	1.98
HNRNPU	NM_031844.2	0	1.43	1.98
GNPTAB	NM_024312.3	0	1.44	1.98
VTA1	NM_016485.3	0	1.43	1.97
MRPL54	NM_172251.1	0	1.44	1.97
GBP1	NM_002053.1	0.0163	1.42	1.97
RAB28	NM_004249.1	0.0011	1.42	1.97
NHP2L1	NM_005008.2	0	1.45	1.97
SMC2	NM_006444.1	0	1.43	1.97
LOC400455	NM_003819.2	0	1.46	1.97
NAP1L1	NM_139207.1	0.0013	1.43	1.97
PREI3	NM_199482.1	0	1.44	1.97
NUP85	NM_024844.2	0.0003	1.46	1.97
ATXN10	NM_013236.2	0	1.43	1.97
TUBB2A	TUBB	0	1.47	1.96
C18orf45	NM_032933.3	0.0076	1.42	1.96
LOC389168	XR_019471.2	0.0094	1.49	1.96
MAPKAP1	NM_001006618.1	0	1.43	1.96
MAPRE1	NM_012325.1	0	1.48	1.96
USP13	NM_003940.2	0.0006	1.42	1.96
C20orf52	NM_080748.1	0	1.48	1.96
MOBKL3	NM_001100819.1	0.0229	1.41	1.96
RPL26L1	NM_016093.2	0.0009	1.43	1.96
GMDS	NM_001500.2	0.0135	1.43	1.95
SMARCD2	NM_003077.2	0	1.43	1.95
SHMT2	NM_005412.4	0	1.47	1.95
SMS	NM_004595.2	0	1.48	1.95
ITFG2	NM_018463.2	0.0013	1.42	1.95
ATP11C	NM_173694.3	0	1.42	1.95
FKBP5	NM_004117.2	0	1.43	1.95
HNRPA2B1	NM_031243.1	0	1.47	1.95
VAT1L	NM_020927.1	0	1.41	1.94
ERCC1	NM_001983.2	0	1.41	1.94
SF3A2	NM_007165.4	0.0001	1.44	1.94
PFKP	NM_002627.3	0	1.47	1.94
C11orf60	NM_020153.2	0	1.42	1.94
C13orf34	NM_024808.2	0	1.42	1.94
DPYSL2	NM_001386.4	0	1.47	1.94
NRP1	NM_003873.3	0	1.46	1.94
EXOSC9	NM_001034194.1	0.0007	1.42	1.94
SLC2A8	NM_014580.3	0	1.44	1.94
TJP1	NM_175610.2	0	1.45	1.94
HAUS4	NM_017815.1	0	1.41	1.94
EPB41L2	NM_001431.1	0	1.45	1.94
RNPS1	NM_006711.2	0.0219	1.45	1.93
EIF4E2	NM_004846.2	0	1.45	1.93
NEK3	NM_002498.1	0.0001	1.43	1.93
RNGTT	NM_003800.1	0.0129	1.41	1.93
PSMC5	NM_002805.4	0	1.46	1.93
TMEM54	NM_033504.2	0	1.42	1.93
BZW2	NM_014038.1	0	1.44	1.93
THYN1	NM_199297.1	0	1.43	1.93
SNAP23	NM_003825.2	0	1.42	1.92
FBXO5	NM_012177.2	0	1.41	1.92
IRF7	NM_004030.1	0	1.42	1.92
NUDT15	NM_018283.1	0.0004	1.41	1.92
TRPV2	NM_016113.3	0.0018	1.42	1.92
ATAD2	NM_014109.2	0.0313	1.4	1.92
SLC25A23	NM_024103.2	0	1.43	1.92
	Hs.505676	0	1.42	1.92
SMTN	NM_006932.3	0.0369	1.42	1.92
SFRS2	NM_003016.2	0.0001	1.47	1.92
SRP9	NM_003133.1	0	1.42	1.92
EML4	NM_019063.2	0.0006	1.42	1.92
SNX8	NM_013321.1	0	1.42	1.92
DONSON	NM_017613.2	0	1.4	1.91
PGM3	NM_015599.1	0.0006	1.43	1.91
RAB40B	NM_006822.1	0.0348	1.41	1.91
LOC390345	XR_038919.1	0.0009	1.48	1.91
SUCLG2	NM_003848.1	0.0011	1.42	1.91
MSH2	NM_000251.1	0	1.4	1.91
UBE2R2	NM_017811.3	0	1.41	1.91
UST	NM_005715.1	0	1.41	1.91
LOC389386	XR_017251.2	0.0077	1.41	1.91
H1FX	NM_006026.2	0	1.43	1.91
WDR4	NM_033661.3	0	1.41	1.91
PSMA1	NM_002786.2	0	1.44	1.91
HEG1	XM_087386.8	0.0037	1.41	1.9
EWSR1	NM_005243.1	0	1.43	1.9
LOC440926	NR_002315.1	0	1.45	1.9
DGCR6	NM_033257.2	0	1.45	1.9
HNRPA1L-2	NR_002944.2	0	1.44	1.9
AP2B1	NM_001282.2	0.0282	1.4	1.9
VIL2	NM_003379.3	0.0027	1.47	1.9
ZDHHC12	NM_032799.4	0	1.4	1.9
PITRM1	NM_014889.2	0	1.45	1.9
PPP1CA	NM_002708.3	0	1.42	1.9
WDR57	NM_004814.1	0	1.43	1.9
MLH1	NM_000249.2	0.0001	1.43	1.9
MPHOSPH9	NM_022782.2	0.0013	1.4	1.9
PAPSS1	NM_005443.4	0	1.43	1.89
KDELC2	NM_153705.2	0.0012	1.41	1.89
LOC440145	NM_001071775.1	0.0255	1.39	1.89
RGS10	NM_001005339.1	0	1.41	1.89
JUNB	NM_002229.2	0	1.39	1.89
AIMP2	NM_006303.2	0	1.43	1.89
PSME1	NM_006263.2	0	1.45	1.89
ANXA2P1	NR_001562.1	0	1.42	1.89
F3	NM_001993.2	0	1.44	1.89
CNRIP1	NM_001111101.1	0	1.41	1.89
SMARCB1	NM_001007468.1	0.0197	1.41	1.89
CENPH	NM_022909.3	0	1.4	1.89
LOC648210	XM_936790.1	0	1.44	1.89
SDCCAG10	NM_005869.2	0.002	1.4	1.89
TMEM120A	NM_031925.1	0	1.41	1.89
APEX1	NM_001641.2	0.0399	1.46	1.89
RPA3	NM_002947.3	0.012	1.41	1.88
UBE2Z	XM_945544.1	0	1.41	1.88
GAS6	NM_000820.1	0	1.42	1.88
PTOV1	NM_017432.2	0	1.43	1.88
MDFIC	NM_199072.2	0	1.41	1.88
PTGER2	NM_000956.2	0	1.41	1.88
PPIL5	NM_152329.3	0	1.41	1.88
ANXA2	NM_001002857.1	0.0128	1.4	1.88
DNMT1	NM_001379.1	0	1.45	1.88
AXL	NM_001699.3	0	1.42	1.88
PATE3	NM_001129883.2	0	1.4	1.88
CYB5B	NM_030579.1	0.0002	1.41	1.88
B4GALT5	NM_004776.2	0.0005	1.41	1.88
DCUN1D4	NM_015115.2	0	1.4	1.88
HMGN2	NM_005517.3	0.0001	1.39	1.88
TOMM22	NM_020243.4	0	1.43	1.88
FHL3	NM_004468.3	0.0138	1.39	1.87
SEC23A	NM_006364.2	0	1.42	1.87
ZCCHC24	NM_153367.1	0	1.42	1.87
PIPSL	XM_938649.1	0	1.42	1.87
PAPSS2	NM_004670.3	0	1.43	1.87
ZFP106	NM_022473.1	0	1.43	1.87
USP13	NM_003940.1	0	1.41	1.87
LOC387703	XR_016730.2	0.0009	1.43	1.86
IPO8	NM_006390.2	0	1.39	1.86
FZD2	NM_001466.2	0	1.44	1.86
LOC644037	XR_038280.1	0.0195	1.39	1.86
MND1	NM_032117.2	0.0045	1.39	1.86
EDF1	NM_003792.2	0	1.44	1.86
ARID5B	NM_032199.1	0	1.45	1.86
PPAN	NM_020230.4	0	1.39	1.86
MCM8	NM_032485.4	0	1.39	1.86
VCP	NM_007126.2	0	1.43	1.86
HAUS8	NM_001011699.1	0	1.39	1.86
MRPL43	NM_032112.2	0	1.44	1.85
PPP3CA	NM_000944.2	0	1.41	1.85
LOC402112	XR_019262.2	0.0012	1.46	1.85
RUVBL2	NM_006666.1	0.0003	1.41	1.85
CYB5A	NM_001914.2	0	1.41	1.85
AP2A1	NM_130787.2	0	1.38	1.85
CTHRC1	NM_138455.2	0	1.42	1.85
SKP1	NM_006930.3	0.0127	1.38	1.85
UBAP2L	NM_014847.2	0	1.42	1.85
H3F3A	NM_002107.3	0	1.44	1.84
SMAP2	NM_022733.1	0	1.41	1.84
HMGN1	NM_004965.6	0	1.44	1.84
KIFAP3	NM_014970.2	0.0013	1.39	1.84
DDX41	NM_016222.2	0	1.4	1.84
UBR7	NM_018108.2	0	1.41	1.84
GUK1	NM_000858.4	0	1.43	1.84
UQCRC2	NM_003366.2	0.0181	1.38	1.84
EIF2C1	NM_012199.2	0.0002	1.4	1.84
DYNC1I2	NM_001378.1	0	1.43	1.84
PSMG2	NM_020232.3	0	1.42	1.84
ESYT1	NM_015292.1	0	1.44	1.84
NCRNA00094	NR_015427.1	0	1.39	1.84
LOC643357	XM_926688.1	0.0193	1.46	1.84
BRD9	NM_023924.2	0.0001	1.41	1.83
SET	NM_003011.1	0	1.43	1.83
LOC644584	XM_927700.1	0	1.39	1.83
ARL6IP4	NM_001002251.1	0.0069	1.41	1.83
ACADVL	NM_000018.2	0	1.39	1.83
HAGH	NM_005326.4	0.0115	1.36	1.83
ARPC1A	NM_006409.2	0	1.43	1.83
PRKDC	NM_006904.6	0.0079	1.42	1.83
SIVA1	NM_006427.3	0	1.4	1.83
HNRPA1P4	XM_372050.4	0.0211	1.46	1.83
LEO1	NM_138792.2	0	1.39	1.83
KLHDC4	NM_017566.2	0.0006	1.4	1.83
ENSA	NM_207168.1	0	1.4	1.82
TIMP2	NM_003255.4	0.0005	1.45	1.82
LOC100132715	XR_039129.1	0.015	1.37	1.82
ADK	NM_001123.2	0	1.39	1.82
NUDT11	NM_018159.2	0.0293	1.37	1.82
SEMA4B	NM_020210.2	0	1.37	1.82
LOC644774	XM_927868.1	0	1.42	1.82
LOC732165	XM_934933.1	0	1.41	1.82
MAP1B	NM_032010.1	0.0142	1.38	1.81
AURKAIP1	NM_017900.1	0.0027	1.45	1.81
SMARCA4	NM_003072.2	0	1.41	1.81
FHOD3	NM_025135.2	0	1.4	1.81
RABL3	NM_173825.2	0.0045	1.38	1.81
FAM108A2	XM_001724669.1	0.0088	1.37	1.81
RNF167	NM_015528.1	0.0001	1.39	1.81
APRT	NM_000485.2	0	1.4	1.81
CDK5RAP3	NM_176096.1	0.0001	1.4	1.81
LOC643668	XM_928643.1	0.0037	1.42	1.81
FBXO11	NM_025133.3	0.0351	1.37	1.81
DMAP1	NM_019100.3	0	1.39	1.81
C21orf45	NM_018944.2	0	1.38	1.81
EXOC6	NM_001013848.1	0	1.39	1.81
NXN	NM_022463.3	0	1.41	1.81
SPATA20	NM_022827.2	0	1.4	1.8
ACAD9	NM_014049.3	0.0007	1.38	1.8
RAD23A	NM_005053.2	0	1.4	1.8
LYRM2	NM_020466.3	0.0059	1.42	1.8
C20orf177	NM_022106.1	0	1.39	1.8
RPS6KB2	NM_003952.2	0.0008	1.36	1.8
TUFM	NM_003321.3	0	1.42	1.8
GNG2	NM_053064.2	0.0021	1.37	1.8
FGGY	NM_001113411.1	0	1.38	1.8
SMAP2	NM_022733.1	0	1.41	1.8
CSE1L	NM_177436.1	0	1.43	1.8
MALL	NM_005434.3	0.0084	1.37	1.8
PNKD	NM_015488.3	0.0033	1.38	1.8
NUP93	NM_014669.2	0	1.4	1.79
MED24	NM_014815.2	0.0061	1.37	1.79
APOBEC3F	NM_001006666.1	0.0024	1.37	1.79
PGM5	NM_021965.3	0.0445	1.36	1.79
ME2	NM_002396.3	0	1.39	1.79
TDRD7	NM_014290.1	0.007	1.37	1.79
SYTL2	NM_206929.1	0.0066	1.38	1.79
NHP2	NM_017838.3	0	1.42	1.79
MAPK3	NM_001040056.1	0	1.39	1.79
RAC1	NM_006908.3	0	1.43	1.79
LSM3	NM_014463.1	0.0001	1.42	1.79
TMEM50B	NM_006134.5	0.0007	1.38	1.78
SNX17	NM_014748.2	0.0236	1.42	1.78
MED24	NM_014815.3	0	1.37	1.78
APOA1BP	NM_144772.1	0	1.41	1.78
CPNE1	NM_152931.1	0	1.39	1.78
LOC644936	NR_004845.1	0.0041	1.45	1.78
LRRC17	NM_001031692.1	0	1.4	1.78
CHD4	NM_001273.2	0.0144	1.38	1.78
CNN2	NM_004368.2	0.0002	1.37	1.78
SEPHS1	NM_012247.3	0.0217	1.36	1.78
CRIPT	NM_014171.3	0.0019	1.37	1.78
NFKB1	NM_003998.2	0.0074	1.38	1.78
NFIX	NM_002501.2	0	1.41	1.78
ZFAND6	NM_019006.2	0.0004	1.38	1.78
STAMBPL1	NM_020799.2	0.0003	1.39	1.78
VDAC3	NM_005662.3	0	1.4	1.77
SNORA18	NR_002959.1	0.0016	1.37	1.77
ACAA2	NM_006111.1	0	1.38	1.77
N6AMT2	NM_174928.1	0.0054	1.37	1.77
SELENBP1	NM_003944.2	0	1.37	1.77
DSCC1	NM_024094.1	0	1.37	1.77
ELOVL6	NM_024090.1	0	1.39	1.77
LOC286016	NR_002187.1	0	1.39	1.77
LOC653972	XM_938779.1	0	1.38	1.77
KAZALD1	NM_030929.3	0	1.36	1.77
RAC1	NM_018890.2	0	1.38	1.77
PLOD2	NM_182943.2	0	1.4	1.76
HMGXB4	NM_005487.3	0	1.36	1.76
IAH1	NM_001039613.1	0	1.41	1.76
LOC729774	XM_001715945.1	0	1.36	1.76
TAPBP	NM_003190.3	0	1.39	1.76
LOC643997	XM_292963.5	0.0003	1.42	1.76
CALU	NM_001219.2	0	1.43	1.76
PA2G4	NM_006191.1	0.0007	1.41	1.76
PDE6D	NM_002601.2	0	1.37	1.75
RUVBL1	XM_939707.1	0	1.39	1.75
RAN	NM_006325.2	0	1.39	1.75
DIO2	NM_001007023.1	0	1.36	1.75
LOC728188	XM_001126103.2	0.013	1.39	1.75
WDR55	NM_017706.3	0.001	1.37	1.75
FDPS	NM_002004.2	0.0049	1.37	1.75
COBRA1	NM_015456.2	0.0082	1.37	1.75
CDC42EP4	NM_012121.4	0	1.4	1.74
LOC729231	XR_038105.1	0	1.36	1.74
LOC341784	XR_037612.1	0	1.37	1.74
HNRNPA3	NM_194247.1	0	1.39	1.74
TRAP1	NM_016292.1	0	1.38	1.74
C16orf93	NM_001014979.1	0.0148	1.35	1.74
LOC646956	XR_017376.2	0.0115	1.36	1.74
WDR36	NM_139281.2	0	1.37	1.74
BRCA1	NM_007301.2	0	1.36	1.74
LOC653438	XM_929895.1	0.0007	1.36	1.73
PTPN1	NM_002827.2	0	1.4	1.73
TAF12	NM_005644.2	0	1.38	1.73
DGCR6L	NM_033257.2	0	1.37	1.73
LOC389386	XR_037483.1	0	1.37	1.73
STX8	NM_004853.1	0	1.38	1.73
DYNLL1	NM_001037494.1	0	1.41	1.73
MRPL16	NM_017840.2	0	1.38	1.73
PTPRA	NM_080841.2	0	1.38	1.73
RALA	NM_005402.2	0	1.39	1.73
C20orf27	NM_017874.2	0	1.4	1.73
AP1M1	NM_032493.2	0.0103	1.41	1.73
TULP4	NM_020245.3	0	1.35	1.73
TOMM5	XM_941924.1	0.0014	1.41	1.73
CDK5RAP3	NM_176096.1	0	1.36	1.73
NRIP3	NM_020645.1	0	1.39	1.73
IMPA2	NM_014214.1	0	1.36	1.73
SNORA73A	NR_002907.2	0.0025	1.35	1.73
RUVBL1	NM_003707.1	0	1.37	1.73
TOMM6	NM_001134493.1	0	1.41	1.72
C16orf33	NM_024571.2	0	1.38	1.72
PCNA	NM_182649.1	0.0079	1.36	1.72
FLJ10986	NM_018291.2	0	1.36	1.72
BCKDHA	NM_000709.2	0	1.36	1.72
TNC	NM_002160.1	0	1.4	1.72
PRPS1	NM_002764.2	0	1.37	1.72
LOC100131261	XM_001723141.1	0.0034	1.36	1.72
CCDC28B	NM_024296.2	0	1.36	1.72
NMRAL1	NM_020677.2	0.0005	1.37	1.71
ADI1	NM_018269.1	0	1.36	1.71
LOC652330	XM_001716137.1	0.0446	1.34	1.71
PRPS2	NM_001039091.1	0.0226	1.35	1.71
KCNK2	NM_001017425.2	0	1.37	1.71
MAD2L1	NM_002358.2	0	1.35	1.71
LOC654189	XM_942687.1	0	1.35	1.71
ZFP36L2	NM_006887.3	0	1.38	1.71
TNIP2	NM_024309.2	0	1.35	1.71
TOMM40	NM_006114.1	0	1.39	1.71
HMBS	NM_000190.3	0	1.36	1.7
PIR	NM_001018109.1	0	1.36	1.7
ARL1	NM_001177.3	0.0004	1.36	1.7
FTSJ1	NM_012280.2	0	1.36	1.7
LOC100130886	XM_001714477.1	0.0004	1.35	1.7
CASP6	NM_032992.2	0.0411	1.34	1.7
LOC100132528	XR_038720.1	0	1.41	1.7
LOC100133372	XR_039042.1	0.0001	1.41	1.7
FN3KRP	NM_024619.2	0.0023	1.36	1.7
DNAJC17	NM_018163.1	0	1.35	1.7
TMSL3	NM_183049.2	0	1.39	1.7
FAM122A	NM_138333.3	0	1.35	1.7
PACS1	NM_018026.2	0.0001	1.34	1.7
LOC440043	XR_015812.2	0	1.4	1.7
TOP1MT	NM_052963.1	0	1.34	1.69
MAPK3	NM_002746.1	0	1.37	1.69
VPS29	NM_016226.2	0.0009	1.38	1.69
GPS1	NM_004127.4	0	1.39	1.69
NDUFA10	NM_004544.2	0	1.35	1.69
PDGFRA	NM_006206.3	0	1.38	1.69
PDE12	NM_177966.4	0.0046	1.34	1.69
C2orf29	NM_017546.3	0	1.37	1.69
UGP2	NM_006759.3	0	1.38	1.69
DHFRL1	NM_176815.2	0.0011	1.34	1.69
CCS	NM_005125.1	0.0009	1.33	1.69
SEPHS1	NM_012247.3	0.001	1.36	1.69
STK39	NM_013233.1	0.0004	1.36	1.69
SMN1	XM_936952.1	0	1.35	1.69
TRADD	NM_003789.2	0.0001	1.34	1.69
STXBP6	NM_014178.6	0.0014	1.35	1.69
WDR12	NM_018256.2	0.0194	1.34	1.69
HDGF	NM_004494.1	0.0012	1.38	1.68
AKR7A3	NM_012067.2	0	1.36	1.68
PECI	NM_006117.2	0.0298	1.34	1.68
COX17	NM_005694.1	0	1.39	1.68
IFI35	NM_005533.2	0	1.34	1.68
SNORD114-1	NR_003193.1	0	1.34	1.68
EPB41L2	NM_001431.1	0	1.35	1.68
MAMLD1	NM_005491.1	0	1.34	1.68
RNU6-1	NR_004394.1	0	1.38	1.68
CYB5A	NM_148923.2	0	1.36	1.68
SAMD4A	NM_015589.3	0	1.34	1.68
UCHL5IP	NM_017518.5	0.0008	1.35	1.68
COPS4	NM_016129.2	0.0227	1.34	1.68
C19orf62	NM_014173.2	0	1.37	1.67
NHP2	NM_001034833.1	0	1.36	1.67
ZFC3H1	NM_144982.4	0.0014	1.34	1.67
PIAS3	NM_006099.2	0	1.35	1.67
DERA	NM_015954.1	0.044	1.33	1.67
RNF34	NM_025126.2	0.0308	1.33	1.67
LRRC17	NM_001031692.1	0.0001	1.35	1.67
LXN	NM_020169.2	0.009	1.34	1.67
EWSR1	NM_013986.1	0.0003	1.35	1.67
CBS	NM_000071.1	0	1.38	1.67
PIGM	NM_145167.1	0	1.36	1.67
STT3B	NM_178862.1	0.0006	1.34	1.66
PCBP4	NM_033008.1	0.0242	1.35	1.66
U2AF1	NM_001025204.1	0	1.36	1.66
CSNK1D	NM_139062.1	0.0068	1.35	1.66
KLHL29	XM_940375.2	0.0001	1.34	1.66
GART	NM_175085.1	0	1.35	1.66
GUF1	NM_021927.1	0.0043	1.34	1.66
CENPT	NM_025082.3	0.0065	1.34	1.66
PGBD1	NM_032507.2	0	1.34	1.66
C11orf51	NM_014042.1	0	1.35	1.66
GNB2	NM_005273.2	0.0024	1.34	1.66
UBQLN2	NM_013444.2	0.0335	1.33	1.65
LOC100129267	XR_037397.1	0	1.34	1.65
UPLP	NM_001114403.1	0.0193	1.34	1.65
PARP2	NM_005484.2	0.0003	1.34	1.65
NEFH	NM_021076.2	0	1.33	1.65
UBTF	NM_014233.1	0	1.33	1.65
SYTL2	NM_206930.1	0	1.36	1.65
APEX1	NM_080649.1	0.0001	1.39	1.65
RECQL	NM_002907.2	0.0045	1.34	1.65
LOC100131859	XR_038084.1	0.0001	1.35	1.65
CCNY	NM_181698.1	0	1.35	1.65
PIGN	NM_176787.3	0	1.34	1.65
GSPT2	NM_018094.2	0.0039	1.34	1.65
PLAC9	NM_001012973.1	0	1.35	1.65
DGCR6	NM_005675.2	0	1.35	1.64
SH3KBP1	NM_001024666.1	0.006	1.38	1.64
VARS	NM_006295.1	0	1.35	1.64
FSD1	NM_024333.1	0	1.33	1.64
SPTAN1	NM_003127.1	0.0246	1.35	1.64
OCRL	NM_000276.3	0.0005	1.36	1.64
SSPN	NM_005086.3	0.015	1.33	1.64
HNRPK	NM_031263.1	0	1.38	1.64
PAICS	NM_006452.3	0	1.38	1.64
ACTN4	NM_004924.3	0.0187	1.36	1.64
VCL	NM_003373.3	0.0111	1.36	1.64
PTPN13	NM_080684.1	0	1.35	1.64
LOC643336	XM_001718563.1	0	1.37	1.64
YWHAQ	NM_006826.2	0.0067	1.41	1.64
UBE3A	NM_000462.2	0.0352	1.32	1.63
AADACL1	NM_020792.3	0	1.37	1.63
TSHZ3	NM_020856.1	0.0343	1.33	1.63
HNRNPM	NM_005968.3	0	1.38	1.63
PCM1	NM_006197.2	0.0038	1.35	1.63
PIGS	NM_033198.2	0	1.34	1.63
HIF1AN	NM_017902.1	0	1.34	1.63
MTIF2	NM_002453.2	0.0418	1.33	1.63
CUEDC2	NM_024040.1	0	1.35	1.63
TFDP1	NM_007111.3	0.0023	1.34	1.63
CPEB2	NM_182646.1	0.0077	1.33	1.62
WDR7	NM_015285.2	0	1.32	1.62
MPRIP	NM_201274.2	0.0121	1.38	1.62
DDAH2	NM_013974.1	0.0059	1.34	1.62
FIGNL1	NM_022116.2	0	1.33	1.62
SRI	NM_003130.2	0	1.34	1.62
SKAP2	NM_003930.3	0	1.35	1.62
MPRIP	NM_201274.2	0.0067	1.36	1.62
NCAPD3	NM_015261.2	0	1.33	1.62
	Hs.570308	0.0011	1.34	1.62
FBN2	NM_001999.3	0	1.37	1.62
LOC644988	XR_017586.2	0.0159	1.32	1.62
PDCL3	XM_929879.1	0.0272	1.34	1.62
MRPL22	NM_014180.2	0.0005	1.36	1.62
SLC14A1	NM_015865.1	0	1.32	1.61
ANXA11	NM_145868.1	0.0008	1.33	1.61
PIK3R2	NM_005027.2	0.0006	1.36	1.61
ETF1	NM_004730.1	0.0048	1.33	1.61
SCARNA10	NR_004387.1	0	1.33	1.61
LOC729101	NM_144981.1	0.0002	1.32	1.61
CDK9	NM_001261.2	0	1.34	1.61
NDUFA3	NM_004542.1	0	1.36	1.61
RBM39	NM_184234.1	0.0065	1.33	1.61
WDR61	NM_025234.1	0	1.35	1.61
AZI1	NM_014984.1	0.0063	1.33	1.61
LOC729646	XR_015611.2	0.0003	1.37	1.61
SIP1	NM_001009182.1	0	1.33	1.61
LBR	NM_002296.2	0.0028	1.33	1.61
NFIC	NM_005597.2	0.0398	1.33	1.6
CS	NM_004077.2	0	1.35	1.6
DAZAP2	NM_014764.2	0.0002	1.34	1.6
STAT2	NM_005419.2	0	1.36	1.6
METTL1	NM_005371.3	0.0017	1.33	1.6
GIYD1	NM_001014999.1	0	1.32	1.6
KRT8P9	XR_017231.2	0	1.32	1.6
PRICKLE4	NM_013397.3	0.0001	1.38	1.6
SLC25A39	NM_016016.1	0.0001	1.37	1.6
AOF2	NM_015013.2	0.0014	1.33	1.6
MRPL20	NM_017971.2	0	1.36	1.59
SNRNP25	NM_024571.3	0	1.32	1.59
NHP2	NM_001034833.1	0	1.35	1.59
WDR41	NM_018268.2	0.0088	1.32	1.59
IMMT	NM_006839.1	0.0256	1.32	1.59
PSMC3	NM_002804.3	0	1.36	1.59
ATL3	NM_015459.3	0.0002	1.33	1.59
SKA2	NM_182620.3	0.0184	1.32	1.59
PPIA	NM_203430.1	0	1.32	1.59
MYLIP	NM_013262.3	0.0011	1.32	1.59
TTLL7	NM_024686.3	0	1.32	1.59
RFWD3	NM_018124.3	0	1.34	1.59
MEIS2	NM_020149.2	0.0016	1.34	1.59
CDC16	NM_003903.2	0.0001	1.34	1.59
C1orf41	NM_016126.1	0.0122	1.35	1.59
NSF	NM_006178.1	0.0001	1.35	1.59
NARG1	NM_057175.3	0.0181	1.31	1.59
BTF3	NM_001037637.1	0	1.32	1.58
CDC42	NM_044472.1	0	1.34	1.58
RNU6-15	NR_028372.1	0	1.35	1.58
PSMA1	NM_148976.1	0.0113	1.33	1.58
CKLF	NM_001040139.1	0.002	1.33	1.58
DNAJB12	NM_001002762.1	0.0001	1.32	1.58
TRIM44	NM_017583.3	0.0021	1.36	1.58
MYST1	NM_032188.1	0	1.31	1.58
FZD1	NM_003505.1	0	1.33	1.58
SLC16A4	NM_004696.1	0	1.32	1.58
TCEAL8	NM_001006684.1	0	1.35	1.58
SOX9	NM_000346.2	0	1.34	1.58
CADM1	NM_014333.2	0.0042	1.31	1.57
H3F3A	NM_002107.3	0	1.36	1.57
TJP2	NM_201629.1	0	1.31	1.57
PPP2R3C	NM_017917.2	0.0033	1.32	1.57
PAK4	NM_001014832.1	0	1.32	1.57
SNTB2	NM_006750.2	0	1.33	1.57
RNF26	NM_032015.3	0.0004	1.32	1.57
CD151	NM_004357.3	0.0001	1.34	1.57
LOC100128836	XR_038689.1	0.0116	1.32	1.57
CLIP2	NM_032421.2	0	1.32	1.57
C6orf89	NM_152734.2	0	1.33	1.57
IFNGR2	NM_005534.2	0.0026	1.33	1.56
TMEM131	XM_371542.4	0	1.35	1.56
CPSF3L	NM_017871.3	0	1.31	1.56
PANK3	NM_024594.2	0	1.3	1.56
PRR16	NM_016644.1	0	1.33	1.56
CGI-96	NM_015703.3	0	1.31	1.56
GALNT11	NM_022087.1	0	1.33	1.56
ZNF469	XM_040592.7	0	1.31	1.56
SIVA	NM_006427.2	0	1.33	1.56
TMBIM4	NM_016056.1	0	1.36	1.56
HNRPM	NM_031203.1	0.0059	1.37	1.56
PHGDH	NM_006623.2	0.0008	1.36	1.56
HNRPK	NM_031263.1	0.0224	1.33	1.55
RBM14	NM_006328.2	0	1.33	1.55
GRIPAP1	NM_020137.3	0	1.3	1.55
TEK	NM_000459.1	0.0014	1.31	1.55
NDUFB10	NM_004548.1	0	1.33	1.55
LOC729580	XM_001130700.1	0.0325	1.31	1.55
C18orf10	NM_015476.2	0	1.34	1.55
LOC643668	XM_941575.1	0	1.33	1.55
HRIHFB2122	NM_138632.1	0.0002	1.3	1.55
C9orf37	NM_032937.3	0	1.31	1.55
NIPSNAP1	NM_003634.1	0.0001	1.32	1.55
HMGN1	NM_004965.6	0.0008	1.37	1.55
LOC100129866	XR_037532.1	0	1.32	1.55
FBL	NM_001436.2	0.0412	1.3	1.55
LOC653226	XM_938116.1	0	1.35	1.55
GAS1	NM_002048.1	0.0247	1.3	1.55
PSME3	NM_005789.2	0	1.33	1.55
NHP2	NM_017838.3	0.0003	1.33	1.54
FLJ20254	NM_017727.3	0	1.31	1.54
HDAC1	NM_004964.2	0	1.35	1.54
NME3	NM_002513.2	0	1.33	1.54
ADD1	NM_001119.3	0	1.33	1.54
PDCL	NM_005388.2	0	1.31	1.54
SLC29A4	NM_153247.1	0	1.32	1.54
C5orf24	NM_152409.2	0.0409	1.3	1.54
SMS	NM_004595.2	0.0064	1.37	1.54
GOLPH3L	NM_018178.3	0.0098	1.3	1.54
ZMAT2	NM_144723.1	0	1.32	1.54
DCAF7	NM_005828.2	0	1.33	1.54
UBE2I	NM_003345.3	0.0098	1.36	1.54
NHP2L1	NM_001003796.1	0	1.33	1.54
RHOBTB3	NM_014899.2	0.0481	1.3	1.54
CSE1L	NM_001316.2	0	1.33	1.54
MRPL17	NM_022061.2	0	1.34	1.54
HCFC1R1	NM_001002017.1	0.0002	1.33	1.54
BRE	NM_199191.1	0	1.32	1.54
LOC642590	XR_037021.1	0	1.36	1.54
ITSN1	NM_001001132.1	0.0044	1.32	1.54
SPATS2L	NM_015535.1	0.03	1.37	1.54
MAP3K6	NM_004672.3	0.0202	1.31	1.54
LOC100132992	XR_037398.1	0	1.35	1.54
C7orf30	NM_138446.1	0.0007	1.32	1.54
PPP2CA	NM_002715.2	0.0312	1.31	1.54
MTHFD2	NM_001040409.1	0	1.33	1.53
BCCIP	NM_016567.2	0.0001	1.31	1.53
LOC647081	XR_018838.2	0	1.3	1.53
LOC653505	NM_178230.1	0.0001	1.36	1.53
CAPRIN1	NM_203364.2	0	1.34	1.53
SF3B5	NM_031287.2	0	1.34	1.53
HSGT1	XM_939187.1	0.0282	1.3	1.53
C3orf26	NM_032359.2	0.0122	1.32	1.53
GTF2B	NM_001514.3	0	1.32	1.53
SNORD36A	NR_002448.1	0.0262	1.31	1.53
FNDC3B	NM_022763.3	0	1.33	1.53
BEX1	NM_018476.3	0	1.32	1.53
NUP205	NM_015135.1	0.0096	1.31	1.52
BOLA2	NM_001031827.1	0	1.34	1.52
C4orf46	NM_001008393.2	0	1.31	1.52
ALDH7A1	XM_937964.1	0	1.34	1.52
PCBP1	NM_006196.2	0.0002	1.36	1.52
LOC652826	XM_942509.1	0.0029	1.31	1.52
EZH2	NM_152998.1	0	1.3	1.52
AK2	NM_001625.2	0	1.34	1.52
CETN3	NM_004365.2	0	1.32	1.52
HINT2	NM_032593.2	0	1.32	1.52
NCRNA00152	NR_024204.1	0.0489	1.3	1.52
ASAP3	NM_017707.2	0.0151	1.3	1.52
REEP4	NM_025232.2	0.0004	1.29	1.52
ANXA2P1	NR_001562.1	0.0033	1.3	1.52
LOC728825	XM_925896.1	0.0009	1.31	1.52
TUBGCP2	NM_006659.1	0.0027	1.32	1.51
ZNHIT3	NM_001033577.1	0	1.32	1.51
TBCD	NM_005993.3	0	1.3	1.51
SUGT1	NM_006704.2	0.0033	1.3	1.51
SLC25A24	NM_013386.2	0.0021	1.31	1.51
RBMS3	NM_014483.2	0	1.29	1.51
EEF1D	NM_032378.2	0.0156	1.34	1.51
PHF23	NM_024297.1	0.0063	1.3	1.51
RPLP0	NM_053275.3	0.0037	1.35	1.51
MIPEP	NM_005932.1	0	1.31	1.51
NTM	NM_016522.2	0.0265	1.29	1.51
LOC100129118	XM_001726779.1	0.006	1.31	1.51
MAN1A2	NM_006699.3	0.0001	1.3	1.51
EML1	NM_004434.2	0.0006	1.31	1.5
LOC728554	NM_032361.1	0.0001	1.31	1.5
SIGMAR1	NM_147160.2	0	1.3	1.5
SEH1L	NM_031216.3	0	1.3	1.5
LOC728666	XR_042090.1	0.0001	1.32	1.5
HOXB6	NM_156036.1	0.0002	-1.39	-1.5
OGT	NM_003605.3	0.0175	-1.43	-1.5
BSCL2	NM_032667.4	0.0046	-1.38	-1.5
UVRAG	NM_003369.2	0.0002	-1.42	-1.5
NFX1	NM_002504.3	0.0138	-1.43	-1.5
LASS5	NM_147190.1	0.0419	-1.38	-1.5
SURF6	NM_006753.3	0	-1.41	-1.5
GABPB1	NM_002041.4	0	-1.42	-1.5
SARS	NM_006513.2	0.0011	-1.38	-1.5
GPR68	NM_003485.3	0	-1.43	-1.5
CRTAP	NM_006371.3	0	-1.42	-1.51
GPRASP2	NM_138437.3	0.0437	-1.43	-1.51
TBCE	NM_003193.3	0	-1.4	-1.51
SFRS17A	NM_005088.2	0	-1.42	-1.51
CRY1	NM_004075.2	0.0002	-1.41	-1.51
ANGPTL2	NM_012098.2	0.0093	-1.42	-1.51
FLJ20699	NM_017931.1	0.0003	-1.41	-1.51
ZNF395	NM_018660.2	0	-1.42	-1.51
FBXW7	NM_033632.2	0.0242	-1.44	-1.51
NOMO2	NM_173614.2	0	-1.38	-1.51
SLC9A3R1	NM_004252.1	0	-1.41	-1.51
ATP1B3	NM_001679.2	0.0302	-1.38	-1.51
ZNF266	NM_198058.1	0.001	-1.43	-1.51
SELS	NM_018445.4	0	-1.38	-1.51
SNRK	NM_017719.3	0.017	-1.42	-1.51
GARNL4	NM_015085.3	0	-1.42	-1.51
CAB39L	NM_001031724.1	0	-1.42	-1.52
PWWP2B	NM_138499.2	0	-1.42	-1.52
CHIC2	NM_012110.2	0.0004	-1.37	-1.52
ZNF689	NM_138447.1	0.012	-1.43	-1.52
FBXL5	NM_012161.2	0	-1.41	-1.52
HSPA2	NM_021979.2	0	-1.41	-1.52
FYCO1	NM_024513.1	0.0023	-1.42	-1.53
ZNF319	NM_020807.1	0.0096	-1.43	-1.53
SFXN4	NM_213650.1	0	-1.41	-1.53
ZNF845	NM_138374.1	0	-1.43	-1.53
LOC402560	XM_944321.1	0.0078	-1.42	-1.53
ZDHHC4	NM_018106.3	0	-1.41	-1.53
POMT1	NM_007171.2	0	-1.42	-1.53
MR1	NM_001531.1	0	-1.42	-1.53
RAB11FIP1	NM_001002814.1	0.0001	-1.42	-1.53
TMUB2	NM_024107.2	0.0216	-1.43	-1.53
DDRGK1	NM_023935.1	0.027	-1.44	-1.53
KIAA1429	NM_183009.1	0	-1.42	-1.53
LNPEP	NM_005575.2	0.0046	-1.44	-1.53
AUH	NM_001698.1	0	-1.42	-1.53
	Hs.551128	0	-1.42	-1.53
HIVEP2	NM_006734.2	0.0004	-1.43	-1.54
TMEM66	NM_016127.4	0	-1.41	-1.54
EXT2	NM_000401.2	0.0002	-1.43	-1.54
CAMK2D	NM_172115.1	0.0116	-1.44	-1.54
TMCO1	NM_019026.2	0	-1.39	-1.54
WWP2	NM_199423.1	0.0313	-1.44	-1.54
SLC6A10P	NM_198857.1	0.0014	-1.43	-1.54
DNAJC1	NM_022365.2	0.0008	-1.44	-1.54
PPP1R13L	NM_006663.2	0	-1.43	-1.54
LYPLAL1	NM_138794.1	0.002	-1.43	-1.54
RCAN1	NM_203418.1	0.0163	-1.43	-1.54
PHACTR4	NM_023923.2	0.0131	-1.44	-1.54
FAM153B	NM_001079529.2	0.0002	-1.43	-1.54
ITM2C	NM_001012516.1	0.0347	-1.38	-1.55
SSR3	NM_007107.2	0.0084	-1.44	-1.55
LOC728492	XM_936926.1	0.0106	-1.43	-1.55
TRIM66	NM_014818.1	0.0015	-1.43	-1.55
CAMK2D	NM_172128.1	0.0006	-1.43	-1.55
LOC729009	XR_042330.1	0.0146	-1.37	-1.55
ANKS3	NM_133450.1	0.0001	-1.45	-1.55
C10orf116	NM_006829.2	0	-1.41	-1.55
ATP1B3	NM_001679.2	0.0152	-1.42	-1.55
SETX	NM_015046.4	0	-1.44	-1.56
ZNF561	NM_152289.1	0.0185	-1.45	-1.56
POMT2	NM_013382.3	0	-1.43	-1.56
CSDA	NM_003651.3	0.006	-1.38	-1.56
TMEM183A	NM_138391.3	0.0012	-1.43	-1.56
PTPN21	NM_007039.2	0.0163	-1.45	-1.56
RAPGEF1	NM_005312.2	0	-1.41	-1.56
ST7L	NM_138729.2	0	-1.44	-1.56
TST	NM_003312.4	0.0004	-1.43	-1.57
RPL34	NM_000995.2	0	-1.43	-1.57
MTMR10	NM_017762.2	0	-1.42	-1.57
DDB2	NM_000107.1	0	-1.44	-1.57
FAF2	NM_014613.1	0	-1.41	-1.57
PDZD8	NM_173791.2	0.0008	-1.44	-1.57
CERK	NM_182661.1	0.0108	-1.44	-1.57
COG3	NM_031431.2	0.0002	-1.43	-1.57
EDA2R	NM_021783.2	0.0006	-1.45	-1.57
C3orf23	NM_001029839.1	0	-1.44	-1.57
YPEL3	NM_031477.3	0	-1.45	-1.57
CCDC136	NM_022742.2	0.0002	-1.44	-1.58
ATP6V1C1	NM_001695.3	0.0034	-1.45	-1.58
DDX19B	NM_001014451.1	0.0002	-1.42	-1.58
HSPA1B	NM_005346.3	0.0174	-1.39	-1.58
DPYSL4	NM_006426.1	0	-1.42	-1.58
LRIG2	NM_014813.1	0	-1.44	-1.58
FCGRT	NM_004107.3	0.0228	-1.43	-1.58
RNF121	NM_018320.3	0.0006	-1.44	-1.58
OR7E156P	NR_002171.1	0.0063	-1.46	-1.59
ZRANB1	NM_017580.1	0	-1.44	-1.59
AP3S2	NM_005829.3	0	-1.44	-1.59
C6orf61	XM_927492.1	0	-1.46	-1.59
LSP1	NM_001013255.1	0	-1.43	-1.59
C11orf17	NM_020642.2	0	-1.42	-1.59
ALDOC	NM_005165.2	0.0001	-1.44	-1.59
TAX1BP1	NM_006024.4	0	-1.42	-1.59
TMEM11	NM_003876.1	0.0101	-1.45	-1.59
RAXL1	NM_032753.2	0.0013	-1.45	-1.6
MIR574	NR_030300.1	0	-1.46	-1.6
METTL13	NM_015935.4	0	-1.44	-1.6
ARHGAP22	NM_021226.2	0	-1.42	-1.6
RXRA	NM_002957.3	0.0291	-1.42	-1.6
ZNF69	NM_021915.2	0.0014	-1.45	-1.6
CENTG3	NM_031946.3	0.0008	-1.45	-1.6
ZMIZ2	NM_031449.3	0.0037	-1.46	-1.6
C21orf58	NM_058180.3	0	-1.42	-1.6
NT5C3L	NM_052935.2	0	-1.43	-1.6
CECR5	NM_017829.5	0	-1.44	-1.61
SDCCAG3	NM_001039708.1	0.0059	-1.43	-1.61
TOB1	NM_005749.2	0.0035	-1.41	-1.61
SRC	NM_005417.3	0	-1.43	-1.61
PLIN2	NM_001122.2	0.0433	-1.39	-1.61
CNIH	NM_001009551.1	0	-1.42	-1.61
ZC3H7A	NM_014153.2	0	-1.42	-1.61
CDC14B	NM_033331.2	0	-1.44	-1.61
IKZF5	NM_022466.2	0.0178	-1.47	-1.61
FSTL3	NM_005860.1	0.0006	-1.44	-1.61
SPR	NM_003124.3	0	-1.45	-1.61
VEGFC	NM_005429.2	0	-1.41	-1.61
RGS3	NM_144489.2	0.0009	-1.46	-1.61
RALGAPB	NM_020336.1	0	-1.45	-1.61
NDST1	NM_001543.3	0.022	-1.43	-1.61
LOC100134259	NR_024452.1	0	-1.45	-1.61
RANBP10	NM_020850.1	0	-1.45	-1.61
C19orf12	NM_001031726.1	0	-1.45	-1.62
LOC645378	XM_928418.1	0	-1.46	-1.62
SLC16A5	NM_004695.2	0.0001	-1.46	-1.62
MICA	NM_000247.1	0	-1.44	-1.62
IP6K1	NM_001006115.2	0	-1.43	-1.62
LOC387791	XR_037721.1	0.029	-1.47	-1.62
KYNU	NM_003937.2	0.0117	-1.47	-1.62
CYP2S1	NM_030622.6	0	-1.46	-1.62
ECHDC3	NM_024693.2	0.009	-1.46	-1.62
LOC100129673	XM_001715544.1	0.0015	-1.45	-1.62
ADCK2	NM_052853.3	0	-1.44	-1.62
TSPAN13	NM_014399.3	0.0049	-1.46	-1.62
LOC646996	NR_003543.1	0	-1.43	-1.62
PLEKHA5	NM_019012.2	0.0414	-1.47	-1.62
HLA-A	NM_002116.5	0	-1.43	-1.63
DLG4	NM_001365.1	0.0104	-1.44	-1.63
C12orf41	NM_017822.2	0	-1.44	-1.63
P4HTM	NM_177938.2	0	-1.43	-1.63
AKAP8L	NM_014371.2	0.0318	-1.46	-1.63
SNX2	NM_003100.2	0.0007	-1.45	-1.63
CYGB	NM_134268.3	0.0076	-1.45	-1.63
MRPS31	NM_005830.2	0.0161	-1.47	-1.63
PLD6	NM_178836.2	0.0032	-1.47	-1.64
LOC654433	NR_015377.1	0	-1.46	-1.64
CBLL1	NM_024814.1	0	-1.46	-1.64
MAFG	NM_002359.2	0	-1.46	-1.64
NOMO3	NM_001004067.1	0.0008	-1.46	-1.64
TSPAN9	NM_006675.3	0	-1.41	-1.64
PRDM10	NM_020228.2	0.0142	-1.47	-1.64
HIST1H2BE	NM_003523.2	0	-1.47	-1.64
TPST1	NM_003596.2	0	-1.43	-1.64
MTMR10	NM_014967.3	0	-1.45	-1.64
TMEM45A	NM_018004.1	0	-1.44	-1.64
ANTXR1	NM_053034.1	0	-1.44	-1.64
ABCC3	NM_020037.1	0.004	-1.47	-1.64
C1orf54	NM_024579.1	0.0002	-1.44	-1.64
PEX5	NM_000319.3	0	-1.44	-1.64
SFXN4	NM_178867.3	0.0001	-1.46	-1.65
STK36	NM_015690.2	0.002	-1.46	-1.65
DUS4L	NM_181581.1	0.0395	-1.48	-1.65
MGC10997	NR_001565.1	0.0096	-1.4	-1.65
WSB1	NM_134265.2	0.0178	-1.48	-1.65
TFIP11	NM_001008697.1	0	-1.46	-1.65
PSAP	NM_002778.1	0.0351	-1.39	-1.65
CRYAB	NM_001885.1	0.0033	-1.44	-1.65
POLR3C	NM_006468.5	0.0031	-1.46	-1.65
RNF114	NM_018683.3	0	-1.42	-1.65
LOC146517	XM_928464.1	0.0086	-1.47	-1.65
TLE4	NM_007005.3	0.01	-1.47	-1.66
LRRFIP2	NM_006309.1	0	-1.44	-1.66
WDR74	NM_018093.1	0.0191	-1.48	-1.66
STOM	NM_004099.4	0	-1.43	-1.66
LPXN	NM_004811.1	0	-1.42	-1.66
CCDC55	NM_032141.2	0.0009	-1.47	-1.66
SLC7A1	NM_003045.3	0.001	-1.42	-1.66
LAT	NM_001014988.1	0	-1.47	-1.66
FBXL18	NM_024963.4	0.0002	-1.44	-1.66
BEND7	NM_152751.2	0	-1.47	-1.66
GLS	NM_014905.2	0.0005	-1.46	-1.66
C5orf22	NM_018356.1	0	-1.47	-1.66
	Hs.334831	0.032	-1.49	-1.67
INPP1	NM_002194.2	0	-1.45	-1.67
CHKA	XM_942105.1	0	-1.47	-1.67
SNORD52	NR_002742.1	0	-1.47	-1.67
GBA	NM_001005742.1	0.0033	-1.43	-1.67
SLC45A3	NM_033102.1	0.0004	-1.48	-1.67
TRAF3IP2	NM_147200.1	0	-1.44	-1.67
TCEB3	NM_003198.1	0	-1.45	-1.67
OSBPL7	NM_145798.2	0.0026	-1.48	-1.67
LOC729839	XR_037215.1	0.0012	-1.48	-1.68
LEPREL1	NM_018192.2	0.0002	-1.42	-1.68
DPP7	XM_939309.1	0.0154	-1.48	-1.68
NCF2	NM_000433.2	0	-1.47	-1.68
C11orf61	NM_024631.1	0.0101	-1.48	-1.68
SMG1	NM_015092.3	0	-1.45	-1.68
VARS2	NM_020442.3	0.0001	-1.47	-1.68
TMEM39B	NM_018056.1	0.0011	-1.45	-1.68
LOC728105	XR_015328.2	0.0009	-1.49	-1.68
RBMS1	XM_944019.1	0.0006	-1.43	-1.69
URG4	NM_001077664.1	0	-1.46	-1.69
VPS26A	NM_001035260.1	0.0026	-1.47	-1.69
CTGLF7	XM_001714786.1	0	-1.45	-1.69
SNHG6	NR_002599.1	0.0035	-1.42	-1.69
LOC728755	XM_001128377.2	0	-1.48	-1.69
TMEM205	NM_198536.1	0	-1.46	-1.69
PTP4A2	XM_944907.1	0.0002	-1.48	-1.69
ANTXR1	NM_053034.1	0.0014	-1.48	-1.69
TEX264	NM_015926.3	0	-1.46	-1.69
FAM176A	NM_001135032.1	0	-1.46	-1.69
TTC38	NM_017931.2	0.0005	-1.45	-1.69
HLA-F	NM_018950.1	0.0105	-1.46	-1.69
MCPH1	NM_024596.1	0	-1.49	-1.7
QTRTD1	NM_024638.2	0	-1.47	-1.7
KIAA1644	XM_376018.3	0.0133	-1.49	-1.7
IRAK4	NM_016123.1	0.004	-1.49	-1.7
AIRE	NM_000383.1	0.0039	-1.41	-1.7
YEATS2	NM_018023.3	0	-1.46	-1.7
TUBG2	NM_016437.1	0	-1.47	-1.7
FAM21C	NM_015262.1	0	-1.48	-1.7
DEAF1	XM_938667.1	0.0002	-1.48	-1.7
CCL26	NM_006072.4	0	-1.49	-1.7
DNASE2	NM_001375.2	0.0187	-1.47	-1.7
SSTR1	NM_001049.2	0.001	-1.49	-1.7
KRT80	NM_182507.1	0	-1.48	-1.7
YRDC	NM_024640.3	0	-1.46	-1.7
FAM43A	NM_153690.4	0.0196	-1.48	-1.7
PCNT	NM_006031.3	0	-1.46	-1.71
MXD1	NM_002357.2	0	-1.48	-1.71
BEND7	NM_001100912.1	0.0015	-1.49	-1.71
ZNF746	NM_152557.3	0.0058	-1.49	-1.71
C19orf12	NM_031448.2	0.0069	-1.48	-1.71
TMEM42	NM_144638.1	0	-1.46	-1.71
MGC3731	NM_024313.1	0	-1.46	-1.72
RBM5	NM_005778.1	0	-1.46	-1.72
MRPS18B	NM_014046.2	0.0082	-1.49	-1.72
TGFBRAP1	NM_004257.3	0	-1.49	-1.72
JARID1A	NM_005056.1	0.0006	-1.48	-1.72
SFRS14	NM_014884.1	0.0062	-1.48	-1.72
PSG6	NM_002782.3	0	-1.48	-1.72
RAB11FIP5	NM_015470.1	0	-1.45	-1.72
HEATR5B	NM_019024.1	0	-1.49	-1.72
C2CD2	NM_199050.2	0	-1.48	-1.72
PDCD1LG2	NM_025239.2	0.0011	-1.49	-1.72
FAM91A1	NM_144963.1	0.0397	-1.51	-1.72
CNIH3	NM_152495.1	0	-1.47	-1.72
ODF2L	NM_001007022.1	0	-1.48	-1.72
LGMN	NM_005606.5	0	-1.46	-1.73
ATP6AP2	NM_005765.2	0	-1.44	-1.73
BCAR3	NM_003567.2	0.0058	-1.5	-1.73
MRPL49	NM_004927.2	0.002	-1.46	-1.73
KCNMB3	NM_171828.1	0	-1.5	-1.73
LRPAP1	NM_002337.1	0.0007	-1.45	-1.73
LOC285074	XM_942146.1	0	-1.48	-1.73
KLHL24	NM_017644.3	0.0176	-1.5	-1.73
DACT1	NM_016651.5	0	-1.49	-1.73
FLJ10081	NM_017991.3	0	-1.48	-1.73
YDJC	NM_001017964.1	0	-1.49	-1.73
PRKAB2	NM_005399.3	0.0388	-1.51	-1.73
MTHFR	NM_005957.2	0	-1.49	-1.73
ATG2A	NM_015104.1	0	-1.48	-1.73
RHBDF2	NM_024599.3	0	-1.48	-1.74
ATF3	NM_001040619.1	0	-1.49	-1.74
IFNGR1	NM_000416.1	0	-1.48	-1.74
DSTN	NM_001011546.1	0	-1.49	-1.74
RCN3	NM_020650.2	0	-1.45	-1.74
NUPL2	NM_007342.1	0.0001	-1.46	-1.74
SMG5	NM_015327.1	0	-1.48	-1.74
CALML4	NM_001031733.1	0	-1.5	-1.74
NOP14	NM_003703.1	0.0002	-1.49	-1.74
NUDT2	NM_147173.1	0	-1.48	-1.74
CALCOCO2	NM_005831.3	0	-1.5	-1.75
FOXQ1	NM_033260.2	0.0028	-1.51	-1.75
BRD2	NM_005104.2	0	-1.45	-1.75
RUSC2	NM_014806.1	0	-1.49	-1.75
LOC100133443	XM_001716638.1	0	-1.5	-1.75
CRTC3	NM_022769.3	0	-1.47	-1.75
FEZ1	NM_005103.3	0.0032	-1.5	-1.75
IP6K1	NM_001006115.2	0.0006	-1.44	-1.75
TMEM145	NM_173633.1	0	-1.5	-1.75
SLC25A25	NM_052901.2	0	-1.47	-1.75
MZF1	NM_198055.1	0.0072	-1.5	-1.76
N4BP2	NM_018177.2	0.0466	-1.52	-1.76
STARD13	NM_178008.1	0.0097	-1.5	-1.76
UBE2Q1	NM_017582.5	0.0012	-1.5	-1.76
CDC14B	NM_033331.1	0.0009	-1.48	-1.76
UIMC1	NM_016290.3	0	-1.46	-1.76
ARHGEF18	NM_015318.2	0	-1.47	-1.76
MGC70863	NM_203477.1	0.0002	-1.5	-1.76
	Hs.568777	0.0006	-1.49	-1.76
MCFD2	NM_139279.3	0	-1.46	-1.76
ZNF263	NM_005741.3	0	-1.49	-1.76
LOC100127971	XM_001720872.1	0.0111	-1.51	-1.76
NSUN5	NM_148956.1	0	-1.5	-1.76
ZNF45	NM_003425.2	0.0341	-1.51	-1.76
ALG3	NM_001006940.1	0	-1.48	-1.77
ADARB1	NM_015833.2	0	-1.5	-1.77
ALKBH1	NM_006020.1	0	-1.5	-1.77
HLA-A29.1	NM_001080840.1	0.0154	-1.48	-1.77
ZCWPW1	NM_017984.2	0.0059	-1.51	-1.77
LOC646808	XR_018782.2	0	-1.51	-1.77
EIF2S2	NM_003908.3	0	-1.5	-1.77
ABL2	NM_005158.2	0	-1.5	-1.77
COL4A3BP	NM_005713.1	0	-1.5	-1.77
B4GALT3	NM_003779.2	0.0063	-1.5	-1.77
ERMAP	NM_001017922.1	0	-1.5	-1.77
REXO4	NM_020385.2	0	-1.48	-1.77
MAK10	NM_024635.2	0.0172	-1.52	-1.77
CTDSPL	NM_005808.2	0	-1.47	-1.77
CRYBB2	NM_000496.1	0	-1.49	-1.78
TTC19	NM_017775.2	0	-1.49	-1.78
LAMP2	NM_002294.1	0.0012	-1.51	-1.78
CD14	NM_001040021.1	0	-1.51	-1.78
CDK5RAP2	NM_001011649.1	0	-1.48	-1.78
PHYH	NM_006214.2	0.0041	-1.5	-1.78
NCRNA00085	NR_024330.1	0.015	-1.52	-1.78
RGS18	NM_130782.2	0.0001	-1.51	-1.78
SHC4	NM_203349.2	0.007	-1.52	-1.79
ZNF37A	NM_003421.1	0	-1.51	-1.79
SPATA5L1	NM_024063.1	0.0159	-1.52	-1.79
MFSD1	NM_022736.1	0.0027	-1.51	-1.79
OPLAH	NM_017570.1	0.0015	-1.52	-1.79
FLJ35379	XM_001722271.1	0	-1.52	-1.79
PSAP	NM_002778.2	0.0128	-1.43	-1.79
PI4KAP2	NM_199345.2	0	-1.49	-1.79
C15orf52	NM_207380.1	0	-1.49	-1.8
NEDD4L	NM_015277.2	0	-1.5	-1.8
UPF3A	NM_080687.1	0	-1.48	-1.8
[truncated: 1,367 more rows]
