# Supplementary material for: Long Noncoding RNA MALAT1 Controls Cell Cycle Progression by Regulating the Expression of Oncogenic Transcription Factor B-MYB
Source: PLoS Genet. 2013 Mar 21;9(3):e1003368. doi: 10.1371/journal.pgen.1003368 (PMC3605280; doi:10.1371/journal.pgen.1003368)
Supplement: Table S4 — Common genes up-regulated (Z-ratio≤2.50) upon knockdown of MALAT1 with both antisense oligo 1 (AS1) and antisense oligo 2 (AS2) in WI-38 cells. (XLSX) [file pgen.1003368.s012.xlsx]

## Sheet: Sheet1
Suppl. Table 4. Common genes up-regulated (Z-ratio < - 2.50) upon knockdown of MALAT1 with both antisense oligo 1 (AS1) or antisense oligo 2 (AS2) in WI38 cells.
SYMBOL
40791
ABCG1
ABHD12
ABHD4
ACRC
ADAMTSL4
ADAP2
ADARB1
AEN
AGAP6
AGAP8
AHR
AKR1B10
ALG5
AMHR2
ANKRD1
ANKRD10
ANTXR1
APOA1
ARL16
ARL17B
ASB1
ASGR1
ATF4
ATP6V0B
ATPBD1B
AVIL
AVL9
BAMBI
BANP
BCL2L1
BHLHB9
BMS1P5
BNIPL
BTN2A1
C10orf54
C11orf63
C12orf44
C12orf47
C14orf138
C19orf44
C1orf107
C1orf128
C20orf111
C5orf41
C5orf5
C6orf160
C7orf40
C8orf13
C8orf45
C9orf169
C9orf80
CARD9
CATSPER2
CCDC130
CCDC93
CCNB1IP1
CD68
CD79A
CDK5R1
CDKN1A
CDKN2AIP
CDKN2AIPNL
CEBPB
CELSR3
CES2
CHRNA10
CHST3
CKMT2
CLCN6
CLDN15
COX19
CRADD
CRCP
CRISPLD2
CTGLF3
CXorf12
CYCSL1
DAGLB
DCUN1D2
DDIT3
DDX39
DDX51
DEDD2
DENND3
DIABLO
DIRC2
DNAJB6
EID2B
EIF4A2
ERP29
ESPNL
ETNK1
EVC
FAM119A
FAM131A
FAM167A
FAM175A
FAM180A
FAM193A
FAM23B
FAM39DP
FAM39E
FAM53A
FAM65C
FAM73A
FBXO31
FBXO32
FLJ36131
FLJ42627
FLJ46309
FLYWCH1
FNBP4
FOLR3
FOXD4
FOXD4L1
FVT1
GABARAPL1
GADD45A
GADD45B
GDF15
GK
GPNMB
GPR176
GRM2
GSTO1
GSTO2
HCG2P7
HERC5
HEY1
HMOX1
HPS1
HS1BP3
HSCB
HSD17B2
HSPB8
HSPBAP1
IER3
IFIT2
IFIT3
IFRD1
IKBKB
IL11
IL13RA2
IL18
IL20RB
IL4R
INO80
INPP4B
INPPL1
IRS2
ISG20
ISG20L1
ITPRIP
KCNF1
KCNH6
KIAA0907
KIAA1683
KIAA1751
KLHL21
KLHL36
LCAT
LEMD2
LETMD1
LIME1
LIMS1
LOC100128084
LOC100128505
LOC100129362
LOC100129502
LOC100130053
LOC100130168
LOC100130506
LOC100132247
LOC100132391
LOC100132585
LOC100133866
LOC100190938
LOC149134
LOC200030
LOC201175
LOC23117
LOC255167
LOC285074
LOC344887
LOC346887
LOC387841
LOC388796
LOC389765
LOC392437
LOC399491
LOC440160
LOC440341
LOC440348
LOC440353
LOC440354
LOC440498
LOC440900
LOC613037
LOC641298
LOC644931
LOC645452
LOC648852
LOC649618
LOC650803
LOC652685
LOC653583
LOC728457
LOC728734
LOC728809
LOC728888
LOC729090
LOC729513
LOC729559
LOC729603
LOC729978
LOC730153
LOC730313
LOC731542
LOC731950
LOC732075
LOC791120
LOC88523
LOC90586
LPCAT2
LRCH4
LRDD
LRP5L
LRRC37B
LY96
MAFF
MAPK13
MAPK8IP3
MBP
MC1R
MCART1
MCEE
MEF2D
MGC26356
MICALCL
MIR886
MKKS
MLPH
MMP1
MMP3
MOSPD1
N4BP2L2
NARG1L
NAT9
NBPF14
NBPF3
NCRNA00219
NEK6
NFKBIZ
NOTCH2NL
NPC1
NPIP
NT5C3
NUAK1
NUPR1
OGFRL1
OKL38
OVGP1
P2RY11
P8
PCNX
PDRG1
PFKFB4
PGS1
PHC3
PHLDA3
PLA2G4B
PLD6
PLEKHF1
PLEKHM1
PMAIP1
PNPLA7
PNPT1
POFUT2
PPP1R15A
PPP3CC
PRDM4
PRKAB1
PSG4
PSMD12
PTBP2
PTCD1
PTGR2
RAB30
RAB3IL1
RAB7L1
RAB9A
RARA
RASSF1
RDH10
RHBDD2
RIOK3
RIPK2
RNASET2
RND3
RNF103
RNF149
RNF217
RNU86
RRAGC
SAT2
SC5DL
SCNN1D
SDHAP2
SEC61A2
SERPINB2
SESN2
SETDB2
SGIP1
SIRT7
SLC16A6
SLC25A19
SLC25A34
SLC35E1
SLC3A2
SLC6A15
SLC7A11
SLC7A5
SLMO1
SMCR7L
SMOX
SNAPC4
SNHG1
SNHG11
SNHG5
SNHG7
SNHG8
SNORD68
SPHK1
SQSTM1
STC2
STOM
STX1A
STX3
SUSD2
TBC1D2B
TCF21
TFPI2
TGIF1
THOC6
THUMPD2
TIGA1
TIPARP
TMBIM1
TMEM156
TMEM187
TMEM38B
TMEM57
TMEM79
TMEM87A
TP53INP1
TRIB3
TRIM33
TRMU
TSC1
TUBGCP6
TYSND1
UAP1L1
UHRF1BP1L
UNQ1940
UPP1
USP36
VAMP4
VASN
VWCE
WDR81
WHAMM
ZC3H12A
ZC3H12C
ZCCHC8
ZDHHC11
ZFAND2A
ZFYVE26
ZNF14
ZNF143
ZNF20
ZNF23
ZNF274
ZNF430
ZNF434
ZNF470
ZNF615
ZNF652
ZNF682
ZP3
ZZEF1
dJ341D10.1
