# Supplementary material for: Long Noncoding RNA MALAT1 Controls Cell Cycle Progression by Regulating the Expression of Oncogenic Transcription Factor B-MYB
Source: PLoS Genet. 2013 Mar 21;9(3):e1003368. doi: 10.1371/journal.pgen.1003368 (PMC3605280; doi:10.1371/journal.pgen.1003368)
Supplement: Table S5 — Effect of MALAT1 knockdown on alternative splicing. Antisense oligo 1 (AS1) and Antisense oligo 2 (AS2) are two independent antisense oligonucleotides that were used for MALAT1 knockdown in WI-38 cells. (XLSX) [file pgen.1003368.s013.xlsx]

## Sheet: Sheet1
Suppl. Table 5. Effect of MALAT1 knockdown on alternative splicing. Antisense oligo 1 (AS1) and Antisense oligo 2 (AS2) are two independent antisense oligonucleotides that were used for MALAT1 knockdown in WI38 cells.
Gene Symbol	RefSeq	alt-splicing(group)	Ratio(AS1 vs. ctr)	Fold-Change(AS1 vs. ctr)	Fold-Change(AS1 vs. ctr)	Ratio(AS2 vs. ctr)	Fold-Change(AS2 vs. ctr)	Fold-Change(AS2 vs. ctr)
USP34	NM_014709	5.86e-43	1.39929	1.39929	AS1 up vs ctr	1.41954	1.41954	AS2 up vs ctr
DMD	NM_000109	8.57e-40	0.637987	-1.56743	AS1 down vs ctr	0.601358	-1.6629	AS2 down vs ctr
TTLL7	NM_024686	3.43e-39	0.423099	-2.36351	AS1 down vs ctr	0.383023	-2.61081	AS2 down vs ctr
DDX3X	NM_001356	4.57e-35	1.52259	1.52259	AS1 up vs ctr	1.68354	1.68354	AS2 up vs ctr
ATM	NM_000051	4.45e-31	0.496954	-2.01226	AS1 down vs ctr	0.324054	-3.0859	AS2 down vs ctr
COBLL1	NM_014900	6.21e-30	1.36095	1.36095	AS1 up vs ctr	1.17039	1.17039	AS2 up vs ctr
SCN9A	NM_002977	1.37e-28	0.464439	-2.15314	AS1 down vs ctr	0.554238	-1.80428	AS2 down vs ctr
CD44	NM_000610	1.91e-27	1.45381	1.45381	AS1 up vs ctr	1.46038	1.46038	AS2 up vs ctr
PKD1L1	NM_138295	6.53e-27	1.82535	1.82535	AS1 up vs ctr	2.15666	2.15666	AS2 up vs ctr
DOCK9	NM_001130048	1.34e-26	3.81477	3.81477	AS1 up vs ctr	5.42145	5.42145	AS2 up vs ctr
PPIP5K2	NM_015216	2.4e-26	0.606371	-1.64915	AS1 down vs ctr	0.636341	-1.57148	AS2 down vs ctr
ILF3	NM_012218	2.07e-25	0.845511	-1.18272	AS1 down vs ctr	0.986493	-1.01369	AS2 down vs ctr
KIF1B	NM_015074	4.7e-25	1.81157	1.81157	AS1 up vs ctr	1.78669	1.78669	AS2 up vs ctr
KIAA1429	NM_015496	8.14e-23	0.917933	-1.0894	AS1 down vs ctr	0.947471	-1.05544	AS2 down vs ctr
C1orf125	NM_144696	9.87e-23	4.28421	4.28421	AS1 up vs ctr	5.19245	5.19245	AS2 up vs ctr
DMXL1	NM_005509	1.77e-22	0.4788	-2.08855	AS1 down vs ctr	0.624373	-1.60161	AS2 down vs ctr
APC2	NM_005883	1.24e-21	1.40141	1.40141	AS1 up vs ctr	1.68197	1.68197	AS2 up vs ctr
AGBL2	NM_024783	3.69e-21	9.83321	9.83321	AS1 up vs ctr	15.6625	15.6625	AS2 up vs ctr
ATR	NM_001184	6.77e-21	0.363355	-2.75213	AS1 down vs ctr	0.715625	-1.39738	AS2 down vs ctr
PHTF2	NM_001127358	7.26e-21	0.624325	-1.60173	AS1 down vs ctr	0.620391	-1.61189	AS2 down vs ctr
DNAH5	NM_001369	1.21e-20	0.452312	-2.21086	AS1 down vs ctr	0.450962	-2.21748	AS2 down vs ctr
MYLK3	NM_182493	2.24e-20	2.26607	2.26607	AS1 up vs ctr	2.72262	2.72262	AS2 up vs ctr
YTHDC2	NM_022828	3.64e-20	0.762784	-1.31099	AS1 down vs ctr	0.860442	-1.16219	AS2 down vs ctr
RAD50	NM_005732	3.64e-20	0.651536	-1.53483	AS1 down vs ctr	0.568899	-1.75778	AS2 down vs ctr
DNAJC13	NM_015268	4.8e-20	0.911114	-1.09756	AS1 down vs ctr	0.873765	-1.14447	AS2 down vs ctr
BAT1	NM_004640	5.25e-20	0.458973	-2.17878	AS1 down vs ctr	0.938613	-1.0654	AS2 down vs ctr
PYGM	NM_005609	8.98e-20	4.15568	4.15568	AS1 up vs ctr	7.91757	7.91757	AS2 up vs ctr
MACF1	NM_012090	9.06e-20	1.3169	1.3169	AS1 up vs ctr	1.42826	1.42826	AS2 up vs ctr
SPG11	NM_025137	1.16e-19	0.64089	-1.56033	AS1 down vs ctr	0.733373	-1.36356	AS2 down vs ctr
WNK1	NM_018979	1.23e-19	1.27157	1.27157	AS1 up vs ctr	1.22563	1.22563	AS2 up vs ctr
NADSYN1	NM_018161	1.23e-19	0.710117	-1.40822	AS1 down vs ctr	0.874332	-1.14373	AS2 down vs ctr
SYNE1	NM_182961	4.31e-19	1.5188	1.5188	AS1 up vs ctr	1.6623	1.6623	AS2 up vs ctr
DGKI	NM_004717	5.63e-19	3.33936	3.33936	AS1 up vs ctr	4.56529	4.56529	AS2 up vs ctr
WSB1	NM_015626	6.1e-19	0.719903	-1.38908	AS1 down vs ctr	0.630488	-1.58607	AS2 down vs ctr
WDR66	NM_144668	9.83e-19	2.99154	2.99154	AS1 up vs ctr	3.21139	3.21139	AS2 up vs ctr
NUP210L	NM_207308	1.58e-18	2.10406	2.10406	AS1 up vs ctr	3.16396	3.16396	AS2 up vs ctr
SLCO3A1	NM_013272	1.59e-18	0.736171	-1.35838	AS1 down vs ctr	0.230232	-4.34345	AS2 down vs ctr
NBN	NM_002485	1.76e-18	1.01687	1.01687	AS1 up vs ctr	0.927724	-1.07791	AS2 down vs ctr
ZMYM4	NM_005095	2.61e-18	0.741281	-1.34902	AS1 down vs ctr	0.871018	-1.14808	AS2 down vs ctr
AVIL	NM_006576	8.14e-18	8.43651	8.43651	AS1 up vs ctr	13.4674	13.4674	AS2 up vs ctr
NAV2	NM_182964	8.85e-18	0.720404	-1.38811	AS1 down vs ctr	0.912399	-1.09601	AS2 down vs ctr
HERC5	NM_016323	1.19e-17	5.09371	5.09371	AS1 up vs ctr	1.98312	1.98312	AS2 up vs ctr
DGKD	NM_152879	1.29e-17	1.84652	1.84652	AS1 up vs ctr	2.18359	2.18359	AS2 up vs ctr
TMTC3	NM_181783	1.34e-17	0.496291	-2.01495	AS1 down vs ctr	0.438575	-2.28011	AS2 down vs ctr
NLRP1	NM_033004	1.47e-17	0.952494	-1.04988	AS1 down vs ctr	0.787739	-1.26946	AS2 down vs ctr
NBEA	NM_015678	1.55e-17	0.534005	-1.87264	AS1 down vs ctr	0.785575	-1.27295	AS2 down vs ctr
UTP15	NM_032175	2.69e-17	0.456527	-2.19045	AS1 down vs ctr	1.06541	1.06541	AS2 up vs ctr
NAT10	NM_024662	3.17e-17	1.29193	1.29193	AS1 up vs ctr	1.56464	1.56464	AS2 up vs ctr
ITGA2	NM_002203	3.41e-17	0.773414	-1.29297	AS1 down vs ctr	0.789441	-1.26672	AS2 down vs ctr
XRN1	NM_019001	3.69e-17	0.678257	-1.47437	AS1 down vs ctr	0.810418	-1.23393	AS2 down vs ctr
CHKB-CPT1B	NR_027928	4.45e-17	1.18845	1.18845	AS1 up vs ctr	1.28551	1.28551	AS2 up vs ctr
INPP4B	NM_003866	4.83e-17	1.77758	1.77758	AS1 up vs ctr	1.73794	1.73794	AS2 up vs ctr
DENND4A	NM_001144823	5.35e-17	0.982224	-1.0181	AS1 down vs ctr	1.09816	1.09816	AS2 up vs ctr
UBE3B	NM_130466	6.94e-17	0.753019	-1.32799	AS1 down vs ctr	0.685367	-1.45907	AS2 down vs ctr
C22orf29	NM_024627	7.13e-17	0.888696	-1.12524	AS1 down vs ctr	0.849938	-1.17656	AS2 down vs ctr
ERN1	NM_001433	7.69e-17	2.10912	2.10912	AS1 up vs ctr	2.46813	2.46813	AS2 up vs ctr
PNLDC1	NM_173516	1.02e-16	1.75732	1.75732	AS1 up vs ctr	2.64486	2.64486	AS2 up vs ctr
PDGFRA	NM_006206	1.08e-16	0.883244	-1.13219	AS1 down vs ctr	0.723503	-1.38216	AS2 down vs ctr
TRIM33	NM_015906	1.09e-16	2.16307	2.16307	AS1 up vs ctr	2.02688	2.02688	AS2 up vs ctr
SUSD2	NM_019601	1.22e-16	2.06838	2.06838	AS1 up vs ctr	2.88168	2.88168	AS2 up vs ctr
NF1	NM_001042492	1.89e-16	0.890881	-1.12248	AS1 down vs ctr	0.877509	-1.13959	AS2 down vs ctr
KIAA1683	NM_001145304	2.35e-16	1.90926	1.90926	AS1 up vs ctr	3.31562	3.31562	AS2 up vs ctr
NPC1	NM_000271	2.41e-16	3.55342	3.55342	AS1 up vs ctr	1.89573	1.89573	AS2 up vs ctr
ABLIM3	NM_014945	2.53e-16	1.23814	1.23814	AS1 up vs ctr	1.60138	1.60138	AS2 up vs ctr
UPP1	NM_003364	3.15e-16	2.07443	2.07443	AS1 up vs ctr	3.85913	3.85913	AS2 up vs ctr
FZD6	NM_003506	3.22e-16	0.576882	-1.73346	AS1 down vs ctr	0.61337	-1.63034	AS2 down vs ctr
CCDC80	NM_199511	3.51e-16	0.640266	-1.56185	AS1 down vs ctr	0.523411	-1.91055	AS2 down vs ctr
PCDHGC5	NM_018929	5.6e-16	0.910042	-1.09885	AS1 down vs ctr	0.912232	-1.09621	AS2 down vs ctr
SLC13A4	NM_012450	5.83e-16	3.88196	3.88196	AS1 up vs ctr	8.14976	8.14976	AS2 up vs ctr
TNS3	NM_022748	5.97e-16	0.730248	-1.3694	AS1 down vs ctr	0.717535	-1.39366	AS2 down vs ctr
AHI1	NM_001134831	7.47e-16	0.484863	-2.06244	AS1 down vs ctr	0.494848	-2.02082	AS2 down vs ctr
RASGRF2	NM_006909	8.17e-16	2.58013	2.58013	AS1 up vs ctr	2.77414	2.77414	AS2 up vs ctr
BIRC6	NM_016252	8.52e-16	0.94021	-1.06359	AS1 down vs ctr	0.90449	-1.1056	AS2 down vs ctr
NBEAL1	NM_001114132	1.03e-15	0.863779	-1.1577	AS1 down vs ctr	0.957627	-1.04425	AS2 down vs ctr
LRRFIP2	NM_006309	1.05e-15	1.68038	1.68038	AS1 up vs ctr	1.78078	1.78078	AS2 up vs ctr
NFX1	NM_002504	1.05e-15	1.53192	1.53192	AS1 up vs ctr	1.42389	1.42389	AS2 up vs ctr
CD68	NM_001251	1.3e-15	1.56393	1.56393	AS1 up vs ctr	1.75885	1.75885	AS2 up vs ctr
ABCC2	NM_000392	1.37e-15	3.01126	3.01126	AS1 up vs ctr	2.75239	2.75239	AS2 up vs ctr
USPL1	NM_005800	1.37e-15	0.99713	-1.00288	AS1 down vs ctr	0.831327	-1.2029	AS2 down vs ctr
PLEC	NM_201384	1.37e-15	0.798343	-1.2526	AS1 down vs ctr	0.791771	-1.26299	AS2 down vs ctr
VPS13A	NM_033305	1.46e-15	0.509007	-1.96461	AS1 down vs ctr	0.235114	-4.25326	AS2 down vs ctr
TRPM7	NM_017672	1.89e-15	1.81133	1.81133	AS1 up vs ctr	1.72758	1.72758	AS2 up vs ctr
NR4A1	NM_002135	3.4e-15	2.35098	2.35098	AS1 up vs ctr	1.98353	1.98353	AS2 up vs ctr
CDC25B	NM_021873	3.56e-15	0.687952	-1.45359	AS1 down vs ctr	0.607065	-1.64727	AS2 down vs ctr
PARP12	NM_022750	4.15e-15	1.49829	1.49829	AS1 up vs ctr	1.6702	1.6702	AS2 up vs ctr
GLYR1	NM_032569	4.44e-15	0.544284	-1.83728	AS1 down vs ctr	0.625656	-1.59832	AS2 down vs ctr
ARHGAP27	NM_199282	4.52e-15	1.59875	1.59875	AS1 up vs ctr	2.17107	2.17107	AS2 up vs ctr
ELTD1	NM_022159	4.79e-15	0.593486	-1.68496	AS1 down vs ctr	0.473618	-2.11141	AS2 down vs ctr
MMP1	NM_002421	4.84e-15	1.89146	1.89146	AS1 up vs ctr	1.81323	1.81323	AS2 up vs ctr
IL24	NM_006850	5.06e-15	5.20818	5.20818	AS1 up vs ctr	4.48523	4.48523	AS2 up vs ctr
NHEDC2	NM_178833	5.76e-15	1.36437	1.36437	AS1 up vs ctr	1.48172	1.48172	AS2 up vs ctr
TG	NM_003235	9.69e-15	1.30028	1.30028	AS1 up vs ctr	1.6052	1.6052	AS2 up vs ctr
ADAM32	NM_145004	9.7e-15	4.76919	4.76919	AS1 up vs ctr	6.27842	6.27842	AS2 up vs ctr
PCM1	NM_006197	1.04e-14	1.11739	1.11739	AS1 up vs ctr	0.8192	-1.2207	AS2 down vs ctr
SLC22A1	NM_003057	1.07e-14	4.8328	4.8328	AS1 up vs ctr	7.27599	7.27599	AS2 up vs ctr
TMTC1	NM_001193451	1.2e-14	0.7894	-1.26678	AS1 down vs ctr	0.285759	-3.49946	AS2 down vs ctr
STXBP5	NM_001127715	1.25e-14	1.09478	1.09478	AS1 up vs ctr	1.18755	1.18755	AS2 up vs ctr
CKMT2	NM_001825	1.44e-14	3.56817	3.56817	AS1 up vs ctr	4.27997	4.27997	AS2 up vs ctr
CENPE	NM_001813	1.48e-14	0.332974	-3.00324	AS1 down vs ctr	0.348731	-2.86754	AS2 down vs ctr
KLHL5	NM_015990	1.64e-14	0.764486	-1.30807	AS1 down vs ctr	0.728654	-1.37239	AS2 down vs ctr
UBA7	NM_003335	2.24e-14	0.433133	-2.30876	AS1 down vs ctr	0.414719	-2.41127	AS2 down vs ctr
PRMT10	NM_138364	2.58e-14	1.07696	1.07696	AS1 up vs ctr	1.2465	1.2465	AS2 up vs ctr
OSMR	NM_003999	3.76e-14	0.415488	-2.40681	AS1 down vs ctr	0.681988	-1.4663	AS2 down vs ctr
BBS7	NM_176824	4.14e-14	1.07712	1.07712	AS1 up vs ctr	1.04729	1.04729	AS2 up vs ctr
CCDC17	NM_001114938	4.24e-14	1.51834	1.51834	AS1 up vs ctr	2.21857	2.21857	AS2 up vs ctr
SHANK1	NM_016148	4.89e-14	1.08259	1.08259	AS1 up vs ctr	1.47908	1.47908	AS2 up vs ctr
SEMA4A	NM_022367	5.28e-14	2.36014	2.36014	AS1 up vs ctr	2.97112	2.97112	AS2 up vs ctr
SLC5A11	NM_052944	5.37e-14	3.22295	3.22295	AS1 up vs ctr	4.99605	4.99605	AS2 up vs ctr
ITGA9	NM_002207	5.66e-14	1.72974	1.72974	AS1 up vs ctr	2.34971	2.34971	AS2 up vs ctr
FERMT3	NM_178443	5.84e-14	2.01139	2.01139	AS1 up vs ctr	3.37307	3.37307	AS2 up vs ctr
PFKL	NR_024108	6e-14	0.567207	-1.76303	AS1 down vs ctr	0.508609	-1.96615	AS2 down vs ctr
PTPN13	NM_080683	6.71e-14	0.937848	-1.06627	AS1 down vs ctr	0.420696	-2.37701	AS2 down vs ctr
TRPA1	NM_007332	8.28e-14	0.290424	-3.44325	AS1 down vs ctr	0.250828	-3.98679	AS2 down vs ctr
JMJD7-PLA2G4B	NM_005090	9.18e-14	1.05981	1.05981	AS1 up vs ctr	1.26039	1.26039	AS2 up vs ctr
DAB1	NM_021080	9.27e-14	0.560225	-1.785	AS1 down vs ctr	0.491586	-2.03423	AS2 down vs ctr
FGF18	NM_003862	1.04e-13	3.17952	3.17952	AS1 up vs ctr	5.20307	5.20307	AS2 up vs ctr
RIPK2	NM_003821	1.05e-13	1.90239	1.90239	AS1 up vs ctr	1.94673	1.94673	AS2 up vs ctr
TBK1	NM_013254	1.26e-13	1.58879	1.58879	AS1 up vs ctr	1.67208	1.67208	AS2 up vs ctr
ABCC9	NM_020297	1.29e-13	0.504766	-1.98112	AS1 down vs ctr	0.465893	-2.14641	AS2 down vs ctr
GIN1	NM_017676	1.46e-13	0.913729	-1.09442	AS1 down vs ctr	0.828721	-1.20668	AS2 down vs ctr
ITGA4	NM_000885	1.46e-13	0.398582	-2.50889	AS1 down vs ctr	0.371848	-2.68927	AS2 down vs ctr
CCDC62	NM_201435	1.48e-13	4.72408	4.72408	AS1 up vs ctr	7.93814	7.93814	AS2 up vs ctr
LAT2	NM_032464	1.52e-13	2.79021	2.79021	AS1 up vs ctr	3.75854	3.75854	AS2 up vs ctr
ZCCHC14	NM_015144	1.68e-13	1.68413	1.68413	AS1 up vs ctr	1.48773	1.48773	AS2 up vs ctr
ANKRD10	NM_017664	1.79e-13	2.85753	2.85753	AS1 up vs ctr	2.22278	2.22278	AS2 up vs ctr
ASCC3	NM_006828	2.17e-13	0.867601	-1.1526	AS1 down vs ctr	1.12743	1.12743	AS2 up vs ctr
BTBD16	NM_144587	2.2e-13	1.62845	1.62845	AS1 up vs ctr	2.1926	2.1926	AS2 up vs ctr
C1orf25	NM_030934	2.22e-13	0.553255	-1.80748	AS1 down vs ctr	0.520793	-1.92015	AS2 down vs ctr
KIAA0415	NM_014855	2.32e-13	1.20938	1.20938	AS1 up vs ctr	1.3583	1.3583	AS2 up vs ctr
TSC22D1	NM_183422	2.48e-13	0.945194	-1.05798	AS1 down vs ctr	0.776511	-1.28781	AS2 down vs ctr
UTRN	NM_007124	2.51e-13	0.887532	-1.12672	AS1 down vs ctr	0.641102	-1.55981	AS2 down vs ctr
TPCN2	NM_139075	2.83e-13	0.770767	-1.29741	AS1 down vs ctr	0.662199	-1.51012	AS2 down vs ctr
ATP6V1B2	NM_001693	3.85e-13	1.56614	1.56614	AS1 up vs ctr	1.62653	1.62653	AS2 up vs ctr
FLNA	NM_001456	4.05e-13	0.730302	-1.3693	AS1 down vs ctr	0.725676	-1.37803	AS2 down vs ctr
RTTN	NM_173630	4.56e-13	0.57214	-1.74782	AS1 down vs ctr	0.599626	-1.66771	AS2 down vs ctr
CUBN	NM_001081	4.64e-13	1.50734	1.50734	AS1 up vs ctr	1.05753	1.05753	AS2 up vs ctr
USP25	NM_013396	4.66e-13	1.2027	1.2027	AS1 up vs ctr	0.976307	-1.02427	AS2 down vs ctr
PPT2	NM_005155	4.97e-13	0.816475	-1.22478	AS1 down vs ctr	0.825118	-1.21195	AS2 down vs ctr
HSPA4L	NM_014278	5.74e-13	1.18611	1.18611	AS1 up vs ctr	1.65414	1.65414	AS2 up vs ctr
DPYD	NM_001160301	6.04e-13	0.566193	-1.76618	AS1 down vs ctr	0.328241	-3.04654	AS2 down vs ctr
MAP4	NM_002375	6.06e-13	0.911226	-1.09742	AS1 down vs ctr	0.869879	-1.14959	AS2 down vs ctr
MALAT1	NR_002819	6.4e-13	0.0909722	-10.9924	AS1 down vs ctr	0.0705686	-14.1706	AS2 down vs ctr
PPEF2	NM_006239	6.41e-13	1.77466	1.77466	AS1 up vs ctr	2.17692	2.17692	AS2 up vs ctr
SCUBE2	NM_020974	6.67e-13	2.40432	2.40432	AS1 up vs ctr	3.11778	3.11778	AS2 up vs ctr
BRIP1	NM_032043	6.88e-13	0.907647	-1.10175	AS1 down vs ctr	1.12598	1.12598	AS2 up vs ctr
MINK1	NM_153827	8.08e-13	0.473221	-2.11318	AS1 down vs ctr	0.776256	-1.28824	AS2 down vs ctr
C14orf101	NM_017799	8.13e-13	0.416264	-2.40232	AS1 down vs ctr	0.474569	-2.10717	AS2 down vs ctr
KRIT1	NM_194455	8.28e-13	0.629833	-1.58772	AS1 down vs ctr	0.547009	-1.82812	AS2 down vs ctr
CCDC13	NM_144719	1e-12	1.14254	1.14254	AS1 up vs ctr	1.33889	1.33889	AS2 up vs ctr
RAPGEF6	NM_001164386	1.11e-12	1.84541	1.84541	AS1 up vs ctr	1.97055	1.97055	AS2 up vs ctr
NAV3	NM_014903	1.13e-12	1.85183	1.85183	AS1 up vs ctr	1.88126	1.88126	AS2 up vs ctr
DST	NM_015548	1.13e-12	0.972485	-1.02829	AS1 down vs ctr	1.13752	1.13752	AS2 up vs ctr
NAV1	NM_020443	1.27e-12	0.915936	-1.09178	AS1 down vs ctr	1.17595	1.17595	AS2 up vs ctr
MICAL2	NM_014632	1.28e-12	1.25416	1.25416	AS1 up vs ctr	1.58976	1.58976	AS2 up vs ctr
SH3RF1	NM_020870	1.67e-12	1.58431	1.58431	AS1 up vs ctr	0.731735	-1.36662	AS2 down vs ctr
ALS2CR12	NM_139163	1.91e-12	7.17434	7.17434	AS1 up vs ctr	10.5462	10.5462	AS2 up vs ctr
ANKMY1	NM_016552	1.93e-12	1.32366	1.32366	AS1 up vs ctr	1.34427	1.34427	AS2 up vs ctr
ANKRD12	NM_015208	2e-12	2.2505	2.2505	AS1 up vs ctr	2.15754	2.15754	AS2 up vs ctr
PTK2	NM_153831	2.01e-12	1.32221	1.32221	AS1 up vs ctr	1.24251	1.24251	AS2 up vs ctr
WDHD1	NM_007086	2.29e-12	0.277913	-3.59825	AS1 down vs ctr	0.307956	-3.24722	AS2 down vs ctr
PEX1	NM_000466	2.41e-12	1.10353	1.10353	AS1 up vs ctr	1.52003	1.52003	AS2 up vs ctr
LEPR	NM_002303	2.41e-12	0.951914	-1.05051	AS1 down vs ctr	0.411036	-2.43288	AS2 down vs ctr
ZDHHC11	NM_024786	2.5e-12	1.91028	1.91028	AS1 up vs ctr	2.86929	2.86929	AS2 up vs ctr
MED12	NM_005120	2.73e-12	0.663737	-1.50662	AS1 down vs ctr	0.58687	-1.70395	AS2 down vs ctr
KIAA0430	NM_014647	3.28e-12	1.06116	1.06116	AS1 up vs ctr	0.977994	-1.0225	AS2 down vs ctr
FASN	NM_004104	3.76e-12	0.610215	-1.63877	AS1 down vs ctr	0.575284	-1.73827	AS2 down vs ctr
KIF20B	NM_016195	3.8e-12	0.552006	-1.81157	AS1 down vs ctr	0.499399	-2.00241	AS2 down vs ctr
GP5	NM_004488	4.21e-12	4.04275	4.04275	AS1 up vs ctr	6.48831	6.48831	AS2 up vs ctr
C12orf48	NM_017915	4.48e-12	0.623354	-1.60422	AS1 down vs ctr	0.400813	-2.49493	AS2 down vs ctr
GSTO2	NM_183239	4.62e-12	2.63249	2.63249	AS1 up vs ctr	4.64697	4.64697	AS2 up vs ctr
PLCE1	NM_016341	4.66e-12	0.382062	-2.61737	AS1 down vs ctr	0.355633	-2.81188	AS2 down vs ctr
ITSN1	NM_003024	5.36e-12	0.964383	-1.03693	AS1 down vs ctr	0.948955	-1.05379	AS2 down vs ctr
CYP4V2	NM_207352	6.24e-12	0.431471	-2.31765	AS1 down vs ctr	0.602834	-1.65883	AS2 down vs ctr
LAMC2	NM_005562	6.37e-12	1.71311	1.71311	AS1 up vs ctr	2.02357	2.02357	AS2 up vs ctr
PLD6	NM_178836	6.5e-12	2.26311	2.26311	AS1 up vs ctr	2.44573	2.44573	AS2 up vs ctr
LMO7	NM_005358	6.79e-12	0.826434	-1.21002	AS1 down vs ctr	0.842259	-1.18728	AS2 down vs ctr
PDS5B	NM_015032	7.11e-12	0.744717	-1.34279	AS1 down vs ctr	0.64193	-1.5578	AS2 down vs ctr
CAPN3	NR_027911	7.44e-12	1.9687	1.9687	AS1 up vs ctr	2.04327	2.04327	AS2 up vs ctr
C3orf35	NM_178339	7.58e-12	3.14037	3.14037	AS1 up vs ctr	3.98968	3.98968	AS2 up vs ctr
PIGQ	NM_004204	8.31e-12	0.514152	-1.94495	AS1 down vs ctr	0.468436	-2.13477	AS2 down vs ctr
THSD4	NM_024817	9.21e-12	0.519982	-1.92314	AS1 down vs ctr	0.429364	-2.32902	AS2 down vs ctr
PRPF3	NM_004698	9.5e-12	1.22111	1.22111	AS1 up vs ctr	1.35388	1.35388	AS2 up vs ctr
NR2C1	NM_003297	9.68e-12	0.4939	-2.0247	AS1 down vs ctr	0.585457	-1.70807	AS2 down vs ctr
ZDHHC21	NM_178566	9.99e-12	0.484917	-2.06221	AS1 down vs ctr	0.330608	-3.02473	AS2 down vs ctr
GBP7	NM_207398	1.02e-11	0.530585	-1.88471	AS1 down vs ctr	0.468316	-2.13531	AS2 down vs ctr
ANKFY1	NM_016376	1.12e-11	0.900543	-1.11044	AS1 down vs ctr	0.965882	-1.03532	AS2 down vs ctr
LRRCC1	NM_033402	1.14e-11	0.327907	-3.04964	AS1 down vs ctr	0.315141	-3.17319	AS2 down vs ctr
FAM65C	AK299337	1.16e-11	2.25106	2.25106	AS1 up vs ctr	2.36037	2.36037	AS2 up vs ctr
HERC4	NM_022079	1.17e-11	0.658138	-1.51944	AS1 down vs ctr	0.835486	-1.19691	AS2 down vs ctr
THUMPD2	NR_028102	1.25e-11	2.73715	2.73715	AS1 up vs ctr	2.79913	2.79913	AS2 up vs ctr
SLC6A15	NM_182767	1.25e-11	2.36676	2.36676	AS1 up vs ctr	2.1663	2.1663	AS2 up vs ctr
PDE4B	NM_002600	1.32e-11	1.48603	1.48603	AS1 up vs ctr	1.07657	1.07657	AS2 up vs ctr
NDUFV3	NM_021075	1.55e-11	1.03762	1.03762	AS1 up vs ctr	1.19822	1.19822	AS2 up vs ctr
ASAP2	NM_003887	1.59e-11	1.24967	1.24967	AS1 up vs ctr	0.432689	-2.31113	AS2 down vs ctr
DEDD2	NM_133328	1.64e-11	1.98292	1.98292	AS1 up vs ctr	2.09077	2.09077	AS2 up vs ctr
MAN2A1	NM_002372	1.76e-11	0.537275	-1.86124	AS1 down vs ctr	0.519236	-1.92591	AS2 down vs ctr
NRK	NM_198465	1.76e-11	0.270283	-3.69983	AS1 down vs ctr	0.273621	-3.65469	AS2 down vs ctr
MBNL1	NM_021038	1.9e-11	1.53452	1.53452	AS1 up vs ctr	1.21376	1.21376	AS2 up vs ctr
RBBP6	NM_006910	1.91e-11	1.78032	1.78032	AS1 up vs ctr	1.7863	1.7863	AS2 up vs ctr
RNGTT	NM_003800	1.94e-11	1.01661	1.01661	AS1 up vs ctr	0.746318	-1.33991	AS2 down vs ctr
TNRC6B	NM_001024843	2e-11	1.44814	1.44814	AS1 up vs ctr	0.910416	-1.0984	AS2 down vs ctr
ACVR1	NM_001105	2.03e-11	1.53104	1.53104	AS1 up vs ctr	0.851083	-1.17497	AS2 down vs ctr
CEP290	NM_025114	2.16e-11	0.908778	-1.10038	AS1 down vs ctr	1.22352	1.22352	AS2 up vs ctr
SORBS3	NM_005775	2.25e-11	0.966056	-1.03514	AS1 down vs ctr	1.01217	1.01217	AS2 up vs ctr
LRRC43	NM_001098519	2.33e-11	1.10069	1.10069	AS1 up vs ctr	1.61011	1.61011	AS2 up vs ctr
RASGRF1	NM_002891	2.45e-11	1.36806	1.36806	AS1 up vs ctr	1.41106	1.41106	AS2 up vs ctr
GPR155	NM_001033045	2.62e-11	0.152087	-6.57517	AS1 down vs ctr	0.162048	-6.17103	AS2 down vs ctr
TMEM156	NM_024943	2.63e-11	4.01811	4.01811	AS1 up vs ctr	4.05739	4.05739	AS2 up vs ctr
DNHD1	NM_144666	2.66e-11	1.9956	1.9956	AS1 up vs ctr	2.51984	2.51984	AS2 up vs ctr
MLLT4	NM_001040000	2.66e-11	1.05446	1.05446	AS1 up vs ctr	0.618193	-1.61762	AS2 down vs ctr
AMHR2	NM_020547	2.95e-11	1.69024	1.69024	AS1 up vs ctr	2.15344	2.15344	AS2 up vs ctr
AHRR	NM_020731	3.04e-11	1.16773	1.16773	AS1 up vs ctr	1.17981	1.17981	AS2 up vs ctr
TCERG1	NM_006706	3.44e-11	0.919907	-1.08707	AS1 down vs ctr	0.441157	-2.26677	AS2 down vs ctr
NEDD4L	NM_001144967	3.5e-11	2.4992	2.4992	AS1 up vs ctr	3.06021	3.06021	AS2 up vs ctr
KLHL9	NM_018847	3.78e-11	0.878439	-1.13838	AS1 down vs ctr	0.806996	-1.23916	AS2 down vs ctr
RASSF1	NM_007182	4.12e-11	1.37565	1.37565	AS1 up vs ctr	1.48334	1.48334	AS2 up vs ctr
PRDM1	NM_001198	5.55e-11	3.05173	3.05173	AS1 up vs ctr	3.19515	3.19515	AS2 up vs ctr
COL1A1	NM_000088	5.7e-11	0.905575	-1.10427	AS1 down vs ctr	0.676776	-1.47759	AS2 down vs ctr
MRPL4	NM_146388	5.71e-11	0.852407	-1.17315	AS1 down vs ctr	0.993104	-1.00694	AS2 down vs ctr
MMP3	NM_002422	6.43e-11	6.36943	6.36943	AS1 up vs ctr	5.98845	5.98845	AS2 up vs ctr
LRPPRC	NM_133259	6.84e-11	1.63287	1.63287	AS1 up vs ctr	1.72595	1.72595	AS2 up vs ctr
GPR126	NM_020455	7.02e-11	0.506203	-1.97549	AS1 down vs ctr	0.28242	-3.54082	AS2 down vs ctr
RSAD2	NM_080657	7.64e-11	6.34142	6.34142	AS1 up vs ctr	2.98841	2.98841	AS2 up vs ctr
KLHL21	NM_014851	7.99e-11	2.12625	2.12625	AS1 up vs ctr	2.13556	2.13556	AS2 up vs ctr
ERCC2	NM_000400	8.24e-11	0.597384	-1.67397	AS1 down vs ctr	0.661882	-1.51084	AS2 down vs ctr
TBC1D2	NM_018421	8.83e-11	2.18479	2.18479	AS1 up vs ctr	2.81313	2.81313	AS2 up vs ctr
COX6B2	NM_144613	9.62e-11	1.4834	1.4834	AS1 up vs ctr	2.47048	2.47048	AS2 up vs ctr
COL1A2	NM_000089	9.81e-11	0.888423	-1.12559	AS1 down vs ctr	0.730577	-1.36878	AS2 down vs ctr
UNC13D	NM_199242	1.04e-10	1.07499	1.07499	AS1 up vs ctr	1.41824	1.41824	AS2 up vs ctr
ST3GAL1	NM_003033	1.09e-10	0.996798	-1.00321	AS1 down vs ctr	1.20283	1.20283	AS2 up vs ctr
TSC2	NM_000548	1.13e-10	0.636531	-1.57102	AS1 down vs ctr	0.661752	-1.51114	AS2 down vs ctr
PDE2A	NR_026572	1.2e-10	1.27724	1.27724	AS1 up vs ctr	1.28071	1.28071	AS2 up vs ctr
SNX13	NM_015132	1.25e-10	1.69691	1.69691	AS1 up vs ctr	1.56222	1.56222	AS2 up vs ctr
MMS22L	NM_198468	1.32e-10	0.549539	-1.81971	AS1 down vs ctr	0.489365	-2.04346	AS2 down vs ctr
NARG2	NM_024611	1.34e-10	1.15646	1.15646	AS1 up vs ctr	1.16773	1.16773	AS2 up vs ctr
HDAC9	NM_178423	1.4e-10	2.06615	2.06615	AS1 up vs ctr	1.95444	1.95444	AS2 up vs ctr
SGIP1	NM_032291	1.4e-10	1.5922	1.5922	AS1 up vs ctr	1.65856	1.65856	AS2 up vs ctr
ATP2B1	NM_001001323	1.51e-10	0.515814	-1.93868	AS1 down vs ctr	0.705685	-1.41706	AS2 down vs ctr
XPO1	NM_003400	1.55e-10	1.37708	1.37708	AS1 up vs ctr	1.42152	1.42152	AS2 up vs ctr
PCDH7	NM_032456	1.67e-10	0.444311	-2.25068	AS1 down vs ctr	0.439542	-2.2751	AS2 down vs ctr
ADRBK1	NM_001619	1.76e-10	0.634245	-1.57668	AS1 down vs ctr	0.613321	-1.63047	AS2 down vs ctr
CEP350	NM_014810	1.82e-10	1.56081	1.56081	AS1 up vs ctr	1.46737	1.46737	AS2 up vs ctr
GREB1	NM_014668	1.84e-10	1.28156	1.28156	AS1 up vs ctr	1.38924	1.38924	AS2 up vs ctr
UHRF1BP1L	NM_015054	1.86e-10	1.64124	1.64124	AS1 up vs ctr	1.58606	1.58606	AS2 up vs ctr
EYA4	NM_004100	1.87e-10	1.01542	1.01542	AS1 up vs ctr	1.17962	1.17962	AS2 up vs ctr
TMEM87B	NM_032824	1.94e-10	0.302713	-3.30346	AS1 down vs ctr	0.273811	-3.65215	AS2 down vs ctr
ADSSL1	NM_152328	2.14e-10	1.31601	1.31601	AS1 up vs ctr	1.89505	1.89505	AS2 up vs ctr
CDK5RAP2	NM_018249	2.25e-10	1.38527	1.38527	AS1 up vs ctr	1.17933	1.17933	AS2 up vs ctr
GDAP2	NM_017686	2.26e-10	1.61618	1.61618	AS1 up vs ctr	1.43661	1.43661	AS2 up vs ctr
MYO1C	NM_001080779	2.39e-10	0.509867	-1.9613	AS1 down vs ctr	0.436043	-2.29335	AS2 down vs ctr
CUZD1	NM_022034	2.4e-10	2.83104	2.83104	AS1 up vs ctr	3.46842	3.46842	AS2 up vs ctr
VCL	NM_014000	2.4e-10	0.860448	-1.16219	AS1 down vs ctr	0.760375	-1.31514	AS2 down vs ctr
SPAG5	NM_006461	2.43e-10	0.779463	-1.28294	AS1 down vs ctr	1.02699	1.02699	AS2 up vs ctr
CD109	NM_133493	2.51e-10	0.941352	-1.0623	AS1 down vs ctr	1.21544	1.21544	AS2 up vs ctr
NALCN	NM_052867	2.6e-10	0.50441	-1.98251	AS1 down vs ctr	0.515646	-1.93932	AS2 down vs ctr
C16orf62	NM_020314	2.87e-10	0.909079	-1.10001	AS1 down vs ctr	0.543954	-1.83839	AS2 down vs ctr
NCF2	NM_000433	2.89e-10	4.38159	4.38159	AS1 up vs ctr	3.74494	3.74494	AS2 up vs ctr
ENG	NM_000118	3.03e-10	0.788207	-1.2687	AS1 down vs ctr	0.819436	-1.22035	AS2 down vs ctr
IL16	NM_001172128	3.07e-10	1.05455	1.05455	AS1 up vs ctr	1.26683	1.26683	AS2 up vs ctr
THOC6	NM_024339	3.26e-10	2.03452	2.03452	AS1 up vs ctr	2.83629	2.83629	AS2 up vs ctr
ZNF841	NM_001136499	3.37e-10	4.61269	4.61269	AS1 up vs ctr	4.72474	4.72474	AS2 up vs ctr
CCDC79	NM_001136505	3.8e-10	2.16179	2.16179	AS1 up vs ctr	2.79961	2.79961	AS2 up vs ctr
LYST	NM_000081	3.85e-10	1.62277	1.62277	AS1 up vs ctr	1.71625	1.71625	AS2 up vs ctr
TRIB3	NM_021158	3.86e-10	2.5555	2.5555	AS1 up vs ctr	2.6986	2.6986	AS2 up vs ctr
MICALCL	NM_032867	4.21e-10	4.18756	4.18756	AS1 up vs ctr	8.17042	8.17042	AS2 up vs ctr
HACE1	NM_020771	4.26e-10	1.19864	1.19864	AS1 up vs ctr	1.49488	1.49488	AS2 up vs ctr
EXT1	NM_000127	4.5e-10	0.617325	-1.61989	AS1 down vs ctr	0.711495	-1.40549	AS2 down vs ctr
TBR1	NM_006593	4.51e-10	2.20071	2.20071	AS1 up vs ctr	3.47688	3.47688	AS2 up vs ctr
GDF15	NM_004864	4.71e-10	5.02855	5.02855	AS1 up vs ctr	4.85598	4.85598	AS2 up vs ctr
VWCE	NM_152718	4.71e-10	1.74087	1.74087	AS1 up vs ctr	2.21235	2.21235	AS2 up vs ctr
WRN	NM_000553	4.71e-10	1.29913	1.29913	AS1 up vs ctr	1.55059	1.55059	AS2 up vs ctr
RNF6	NM_005977	4.93e-10	1.82784	1.82784	AS1 up vs ctr	2.04409	2.04409	AS2 up vs ctr
OSBPL8	NM_020841	5.51e-10	1.62628	1.62628	AS1 up vs ctr	1.37723	1.37723	AS2 up vs ctr
IFNAR1	NM_000629	5.58e-10	0.48047	-2.0813	AS1 down vs ctr	0.414734	-2.41118	AS2 down vs ctr
POLM	NM_013284	5.69e-10	1.35971	1.35971	AS1 up vs ctr	1.47707	1.47707	AS2 up vs ctr
CHD2	NM_001271	5.74e-10	2.57272	2.57272	AS1 up vs ctr	2.54746	2.54746	AS2 up vs ctr
NEO1	NM_002499	5.76e-10	0.944318	-1.05897	AS1 down vs ctr	0.901681	-1.10904	AS2 down vs ctr
EIF2AK1	NM_014413	5.95e-10	1.10344	1.10344	AS1 up vs ctr	0.945503	-1.05764	AS2 down vs ctr
PDPK1	NM_002613	6.1e-10	1.79834	1.79834	AS1 up vs ctr	1.96022	1.96022	AS2 up vs ctr
BTBD10	NM_032320	6.17e-10	1.18652	1.18652	AS1 up vs ctr	1.2353	1.2353	AS2 up vs ctr
GAK	NM_005255	6.25e-10	1.01536	1.01536	AS1 up vs ctr	1.05567	1.05567	AS2 up vs ctr
ATP2C1	NM_014382	6.84e-10	1.03147	1.03147	AS1 up vs ctr	1.08591	1.08591	AS2 up vs ctr
SHMT2	NM_005412	7.09e-10	0.688619	-1.45218	AS1 down vs ctr	0.564525	-1.7714	AS2 down vs ctr
MYO18A	NM_078471	7.11e-10	0.995132	-1.00489	AS1 down vs ctr	0.935838	-1.06856	AS2 down vs ctr
MEF2A	NM_005587	7.25e-10	1.4412	1.4412	AS1 up vs ctr	1.40862	1.40862	AS2 up vs ctr
CD79A	NM_001783	7.5e-10	2.43298	2.43298	AS1 up vs ctr	4.00883	4.00883	AS2 up vs ctr
RASGRP3	NM_170672	7.93e-10	3.69428	3.69428	AS1 up vs ctr	5.35098	5.35098	AS2 up vs ctr
NEDD4	NM_006154	8.16e-10	1.62389	1.62389	AS1 up vs ctr	1.28365	1.28365	AS2 up vs ctr
LRRC49	NM_017691	8.73e-10	0.63888	-1.56524	AS1 down vs ctr	0.682076	-1.46611	AS2 down vs ctr
IPO8	NM_006390	9.34e-10	0.340817	-2.93412	AS1 down vs ctr	0.317857	-3.14607	AS2 down vs ctr
KIAA1217	NM_019590	1.04e-09	1.19593	1.19593	AS1 up vs ctr	1.28455	1.28455	AS2 up vs ctr
PCNXL2	NM_014801	1.05e-09	1.20333	1.20333	AS1 up vs ctr	1.73786	1.73786	AS2 up vs ctr
UAP1L1	NM_207309	1.07e-09	1.43435	1.43435	AS1 up vs ctr	1.37626	1.37626	AS2 up vs ctr
PDXK	NM_003681	1.07e-09	1.04711	1.04711	AS1 up vs ctr	1.17122	1.17122	AS2 up vs ctr
TAX1BP1	NM_006024	1.15e-09	1.58103	1.58103	AS1 up vs ctr	1.32006	1.32006	AS2 up vs ctr
MCTP1	NM_024717	1.19e-09	3.03633	3.03633	AS1 up vs ctr	2.21755	2.21755	AS2 up vs ctr
TGM2	NM_004613	1.22e-09	2.07078	2.07078	AS1 up vs ctr	2.53399	2.53399	AS2 up vs ctr
MDM2	NM_002392	1.22e-09	2.02159	2.02159	AS1 up vs ctr	1.84042	1.84042	AS2 up vs ctr
MAN2B1	NM_000528	1.23e-09	0.894992	-1.11733	AS1 down vs ctr	0.911147	-1.09752	AS2 down vs ctr
ABCA8	NM_007168	1.23e-09	0.554844	-1.80231	AS1 down vs ctr	0.485797	-2.05847	AS2 down vs ctr
LRBA	NM_006726	1.24e-09	0.452109	-2.21186	AS1 down vs ctr	0.613639	-1.62962	AS2 down vs ctr
PTPRR	NM_002849	1.28e-09	1.22027	1.22027	AS1 up vs ctr	1.22879	1.22879	AS2 up vs ctr
EPS8L3	NM_139053	1.29e-09	1.05952	1.05952	AS1 up vs ctr	1.19784	1.19784	AS2 up vs ctr
ARHGAP24	NM_001025616	1.31e-09	1.9786	1.9786	AS1 up vs ctr	1.60186	1.60186	AS2 up vs ctr
POLI	NM_007195	1.31e-09	0.92172	-1.08493	AS1 down vs ctr	0.847346	-1.18016	AS2 down vs ctr
SLC23A2	NM_005116	1.39e-09	0.610347	-1.63841	AS1 down vs ctr	1.08664	1.08664	AS2 up vs ctr
KIF17	NM_020816	1.42e-09	1.40867	1.40867	AS1 up vs ctr	1.59652	1.59652	AS2 up vs ctr
AKAP8	NM_005858	1.43e-09	1.29187	1.29187	AS1 up vs ctr	1.47827	1.47827	AS2 up vs ctr
TBCK	NM_001163436	1.52e-09	1.39476	1.39476	AS1 up vs ctr	1.29152	1.29152	AS2 up vs ctr
NME7	NM_013330	1.52e-09	0.931674	-1.07334	AS1 down vs ctr	1.41686	1.41686	AS2 up vs ctr
SEC31A	NM_014933	1.59e-09	1.20651	1.20651	AS1 up vs ctr	1.10289	1.10289	AS2 up vs ctr
PPP2R1B	NM_002716	1.6e-09	0.854075	-1.17086	AS1 down vs ctr	0.735487	-1.35964	AS2 down vs ctr
INO80	NM_017553	1.63e-09	2.35445	2.35445	AS1 up vs ctr	2.17212	2.17212	AS2 up vs ctr
SLC15A4	NM_145648	1.66e-09	1.05857	1.05857	AS1 up vs ctr	1.08682	1.08682	AS2 up vs ctr
POLK	NM_016218	1.73e-09	1.61306	1.61306	AS1 up vs ctr	1.54155	1.54155	AS2 up vs ctr
NMT1	NM_021079	1.74e-09	0.829805	-1.2051	AS1 down vs ctr	0.912276	-1.09616	AS2 down vs ctr
SOS1	NM_005633	1.75e-09	0.90879	-1.10036	AS1 down vs ctr	1.01853	1.01853	AS2 up vs ctr
TEAD2	NM_003598	1.76e-09	0.508112	-1.96807	AS1 down vs ctr	0.500626	-1.9975	AS2 down vs ctr
CRISPLD2	NM_031476	1.97e-09	1.67771	1.67771	AS1 up vs ctr	1.88678	1.88678	AS2 up vs ctr
ZMYM2	NM_003453	1.99e-09	0.625061	-1.59984	AS1 down vs ctr	0.817895	-1.22265	AS2 down vs ctr
SLC12A6	NM_001042496	2.01e-09	1.56764	1.56764	AS1 up vs ctr	1.17641	1.17641	AS2 up vs ctr
SDCCAG1	NM_004713	2.03e-09	1.0456	1.0456	AS1 up vs ctr	1.03973	1.03973	AS2 up vs ctr
SERINC2	NM_178865	2.07e-09	0.886832	-1.12761	AS1 down vs ctr	1.0254	1.0254	AS2 up vs ctr
ESAM	NM_138961	2.1e-09	1.61185	1.61185	AS1 up vs ctr	2.16981	2.16981	AS2 up vs ctr
PREPL	NM_001171606	2.1e-09	0.941119	-1.06256	AS1 down vs ctr	0.871391	-1.14759	AS2 down vs ctr
PLXNA2	NM_025179	2.13e-09	1.67108	1.67108	AS1 up vs ctr	1.65817	1.65817	AS2 up vs ctr
SLC38A4	NM_018018	2.22e-09	0.292616	-3.41745	AS1 down vs ctr	0.232252	-4.30567	AS2 down vs ctr
MOV10	NM_020963	2.24e-09	0.539992	-1.85188	AS1 down vs ctr	0.681701	-1.46692	AS2 down vs ctr
GULP1	NM_016315	2.27e-09	1.00489	1.00489	AS1 up vs ctr	1.60156	1.60156	AS2 up vs ctr
NEK10	NM_199347	2.35e-09	2.34752	2.34752	AS1 up vs ctr	3.57807	3.57807	AS2 up vs ctr
LRP1B	NM_018557	2.36e-09	0.566271	-1.76594	AS1 down vs ctr	0.620801	-1.61082	AS2 down vs ctr
MAN1A1	NM_005907	2.44e-09	0.64216	-1.55725	AS1 down vs ctr	0.540196	-1.85118	AS2 down vs ctr
VAT1L	NM_020927	2.52e-09	0.252166	-3.96564	AS1 down vs ctr	0.22817	-4.38269	AS2 down vs ctr
ATP2B4	NM_001001396	2.68e-09	0.822398	-1.21596	AS1 down vs ctr	1.10693	1.10693	AS2 up vs ctr
ARHGEF2	NM_001162383	2.73e-09	1.93578	1.93578	AS1 up vs ctr	2.07014	2.07014	AS2 up vs ctr
ARHGEF12	NM_015313	2.74e-09	1.42402	1.42402	AS1 up vs ctr	1.33415	1.33415	AS2 up vs ctr
MAP7D2	NM_001168465	2.76e-09	1.62911	1.62911	AS1 up vs ctr	2.11898	2.11898	AS2 up vs ctr
SMYD3	NM_001167740	2.78e-09	0.984574	-1.01567	AS1 down vs ctr	1.12418	1.12418	AS2 up vs ctr
ABCC5	NM_005688	2.81e-09	1.21432	1.21432	AS1 up vs ctr	1.01809	1.01809	AS2 up vs ctr
MRPL27	NM_016504	2.83e-09	0.974755	-1.0259	AS1 down vs ctr	1.11824	1.11824	AS2 up vs ctr
SMOC1	NM_001034852	2.95e-09	1.90362	1.90362	AS1 up vs ctr	2.02634	2.02634	AS2 up vs ctr
RNF149	NM_173647	3e-09	1.8533	1.8533	AS1 up vs ctr	1.76718	1.76718	AS2 up vs ctr
THADA	NM_022065	3.15e-09	0.827733	-1.20812	AS1 down vs ctr	0.835517	-1.19686	AS2 down vs ctr
EIF3A	NM_003750	3.28e-09	1.17961	1.17961	AS1 up vs ctr	1.13563	1.13563	AS2 up vs ctr
COMMD5	NM_014066	3.3e-09	1.68747	1.68747	AS1 up vs ctr	1.56865	1.56865	AS2 up vs ctr
PSPC1	NM_001042414	3.3e-09	1.26411	1.26411	AS1 up vs ctr	1.26821	1.26821	AS2 up vs ctr
ACLY	NM_001096	3.43e-09	0.780121	-1.28185	AS1 down vs ctr	0.680164	-1.47023	AS2 down vs ctr
OSGIN1	NM_013370	3.44e-09	1.62528	1.62528	AS1 up vs ctr	1.58809	1.58809	AS2 up vs ctr
SPG7	NM_003119	3.46e-09	0.735785	-1.35909	AS1 down vs ctr	0.956291	-1.04571	AS2 down vs ctr
TACC1	NM_006283	3.53e-09	1.32848	1.32848	AS1 up vs ctr	1.37784	1.37784	AS2 up vs ctr
BCAS3	NM_001099432	3.72e-09	1.08063	1.08063	AS1 up vs ctr	1.59616	1.59616	AS2 up vs ctr
TMEM146	NM_152784	3.79e-09	1.68804	1.68804	AS1 up vs ctr	1.74471	1.74471	AS2 up vs ctr
GBE1	NM_000158	3.79e-09	1.39467	1.39467	AS1 up vs ctr	0.88664	-1.12785	AS2 down vs ctr
SLC44A2	NM_001145056	3.9e-09	1.19214	1.19214	AS1 up vs ctr	1.01947	1.01947	AS2 up vs ctr
DHX34	NM_014681	4.08e-09	1.40314	1.40314	AS1 up vs ctr	1.56622	1.56622	AS2 up vs ctr
CCNT1	NM_001240	4.14e-09	1.35633	1.35633	AS1 up vs ctr	1.22398	1.22398	AS2 up vs ctr
LRDD	NM_145886	4.2e-09	1.46843	1.46843	AS1 up vs ctr	1.69409	1.69409	AS2 up vs ctr
ABHD12	NM_001042472	4.33e-09	1.16984	1.16984	AS1 up vs ctr	0.977681	-1.02283	AS2 down vs ctr
MTMR1	NM_003828	4.34e-09	0.991428	-1.00865	AS1 down vs ctr	0.852435	-1.17311	AS2 down vs ctr
PCF11	NM_015885	4.4e-09	2.2824	2.2824	AS1 up vs ctr	2.62905	2.62905	AS2 up vs ctr
CHD1	NM_001270	4.48e-09	0.935304	-1.06917	AS1 down vs ctr	1.03358	1.03358	AS2 up vs ctr
ANXA6	NM_001155	4.5e-09	0.822473	-1.21585	AS1 down vs ctr	0.786152	-1.27202	AS2 down vs ctr
OFD1	NM_003611	4.61e-09	1.61233	1.61233	AS1 up vs ctr	1.38912	1.38912	AS2 up vs ctr
PHF3	NM_015153	4.61e-09	0.943355	-1.06005	AS1 down vs ctr	0.94154	-1.06209	AS2 down vs ctr
SNRK	NM_017719	4.68e-09	1.89664	1.89664	AS1 up vs ctr	1.67256	1.67256	AS2 up vs ctr
TRA2B	NM_004593	4.78e-09	1.2148	1.2148	AS1 up vs ctr	1.17157	1.17157	AS2 up vs ctr
SRBD1	NM_018079	4.84e-09	1.01569	1.01569	AS1 up vs ctr	0.712267	-1.40397	AS2 down vs ctr
KPNA4	NM_002268	4.87e-09	1.47746	1.47746	AS1 up vs ctr	1.22092	1.22092	AS2 up vs ctr
OSBPL3	NM_015550	4.88e-09	1.28177	1.28177	AS1 up vs ctr	1.36784	1.36784	AS2 up vs ctr
TTC27	NM_017735	4.88e-09	0.65582	-1.52481	AS1 down vs ctr	1.51768	1.51768	AS2 up vs ctr
ADRM1	NM_007002	5.14e-09	0.734522	-1.36143	AS1 down vs ctr	0.78427	-1.27507	AS2 down vs ctr
LRP5L	NM_182492	5.26e-09	2.22671	2.22671	AS1 up vs ctr	1.3082	1.3082	AS2 up vs ctr
ACVR1B	NM_004302	5.37e-09	1.52745	1.52745	AS1 up vs ctr	1.52524	1.52524	AS2 up vs ctr
CBLB	NM_170662	5.71e-09	1.50863	1.50863	AS1 up vs ctr	1.4755	1.4755	AS2 up vs ctr
NGLY1	NM_018297	5.72e-09	0.47108	-2.12278	AS1 down vs ctr	0.691347	-1.44645	AS2 down vs ctr
SLC25A34	NM_207348	5.85e-09	1.47731	1.47731	AS1 up vs ctr	2.37923	2.37923	AS2 up vs ctr
SNAP25	NM_003081	5.85e-09	0.694456	-1.43998	AS1 down vs ctr	0.317255	-3.15204	AS2 down vs ctr
PHEX	NM_000444	6.28e-09	3.33421	3.33421	AS1 up vs ctr	3.37749	3.37749	AS2 up vs ctr
IFIH1	NM_022168	6.35e-09	3.08539	3.08539	AS1 up vs ctr	1.16061	1.16061	AS2 up vs ctr
ADAP2	NM_018404	6.81e-09	2.21365	2.21365	AS1 up vs ctr	2.94777	2.94777	AS2 up vs ctr
IRAK4	NM_001114182	6.88e-09	1.11123	1.11123	AS1 up vs ctr	1.20074	1.20074	AS2 up vs ctr
DZIP3	NM_014648	7.06e-09	0.683034	-1.46406	AS1 down vs ctr	0.652162	-1.53336	AS2 down vs ctr
NCAPD3	NM_015261	7.19e-09	0.698051	-1.43256	AS1 down vs ctr	0.700336	-1.42789	AS2 down vs ctr
MBP	NM_001025081	7.35e-09	1.08872	1.08872	AS1 up vs ctr	2.31353	2.31353	AS2 up vs ctr
CD163L1	NM_174941	7.89e-09	2.24893	2.24893	AS1 up vs ctr	2.09971	2.09971	AS2 up vs ctr
C5orf4	NM_032385	7.92e-09	1.25649	1.25649	AS1 up vs ctr	0.660268	-1.51454	AS2 down vs ctr
BSCL2	NM_001130702	7.99e-09	1.20013	1.20013	AS1 up vs ctr	1.18135	1.18135	AS2 up vs ctr
ZNF560	NM_152476	8.07e-09	4.46358	4.46358	AS1 up vs ctr	2.63303	2.63303	AS2 up vs ctr
PDHX	NM_003477	8.51e-09	1.35938	1.35938	AS1 up vs ctr	0.974042	-1.02665	AS2 down vs ctr
DGCR2	NM_005137	8.65e-09	0.997519	-1.00249	AS1 down vs ctr	1.08856	1.08856	AS2 up vs ctr
F11R	NM_016946	8.9e-09	1.43331	1.43331	AS1 up vs ctr	2.4692	2.4692	AS2 up vs ctr
RBPMS	NM_001008711	9.04e-09	0.99454	-1.00549	AS1 down vs ctr	0.980293	-1.0201	AS2 down vs ctr
SEC11A	NM_014300	9.29e-09	0.962168	-1.03932	AS1 down vs ctr	0.498489	-2.00606	AS2 down vs ctr
CHD9	NM_025134	9.44e-09	1.28769	1.28769	AS1 up vs ctr	1.30677	1.30677	AS2 up vs ctr
LOXL1	NM_005576	9.54e-09	0.436747	-2.28965	AS1 down vs ctr	0.436726	-2.28977	AS2 down vs ctr
HELLS	NM_018063	9.71e-09	0.280298	-3.56763	AS1 down vs ctr	0.280883	-3.5602	AS2 down vs ctr
LETM2	NM_144652	1e-08	0.884867	-1.13011	AS1 down vs ctr	0.810025	-1.23453	AS2 down vs ctr
ADCK5	NM_174922	1e-08	0.685226	-1.45937	AS1 down vs ctr	0.687479	-1.45459	AS2 down vs ctr
ZEB1	NM_030751	1.01e-08	1.0227	1.0227	AS1 up vs ctr	0.758422	-1.31853	AS2 down vs ctr
CAMK4	NM_001744	1.01e-08	0.594478	-1.68215	AS1 down vs ctr	0.24798	-4.03258	AS2 down vs ctr
FLNC	NM_001458	1.02e-08	0.920125	-1.08681	AS1 down vs ctr	0.875882	-1.14171	AS2 down vs ctr
NOL6	NM_022917	1.03e-08	0.992494	-1.00756	AS1 down vs ctr	0.91419	-1.09386	AS2 down vs ctr
NCOR2	NM_006312	1.08e-08	0.94029	-1.0635	AS1 down vs ctr	0.782972	-1.27719	AS2 down vs ctr
ZMYND17	NM_001024593	1.11e-08	2.90617	2.90617	AS1 up vs ctr	4.08412	4.08412	AS2 up vs ctr
SCN8A	NM_014191	1.14e-08	0.696341	-1.43608	AS1 down vs ctr	0.790428	-1.26514	AS2 down vs ctr
SLC12A4	NM_005072	1.21e-08	1.00362	1.00362	AS1 up vs ctr	0.86418	-1.15717	AS2 down vs ctr
WDR3	NM_006784	1.28e-08	1.22348	1.22348	AS1 up vs ctr	1.40178	1.40178	AS2 up vs ctr
ACVRL1	NM_000020	1.37e-08	1.34208	1.34208	AS1 up vs ctr	1.38481	1.38481	AS2 up vs ctr
DYNC1H1	NM_001376	1.45e-08	0.81353	-1.22921	AS1 down vs ctr	0.747735	-1.33737	AS2 down vs ctr
TTLL1	NR_027779	1.46e-08	0.883374	-1.13202	AS1 down vs ctr	0.717254	-1.39421	AS2 down vs ctr
ZNF407	NM_017757	1.5e-08	1.1386	1.1386	AS1 up vs ctr	1.07447	1.07447	AS2 up vs ctr
WHSC1L1	NM_023034	1.5e-08	1.12127	1.12127	AS1 up vs ctr	1.0917	1.0917	AS2 up vs ctr
NOX1	NM_007052	1.51e-08	1.41515	1.41515	AS1 up vs ctr	2.50854	2.50854	AS2 up vs ctr
KCNN1	NM_002248	1.52e-08	1.23325	1.23325	AS1 up vs ctr	1.14058	1.14058	AS2 up vs ctr
ERBB2	NM_001005862	1.55e-08	0.645403	-1.54942	AS1 down vs ctr	0.525253	-1.90384	AS2 down vs ctr
STAT4	NM_003151	1.56e-08	1.23376	1.23376	AS1 up vs ctr	1.29524	1.29524	AS2 up vs ctr
ASL	NM_001024943	1.56e-08	0.678367	-1.47413	AS1 down vs ctr	0.679791	-1.47104	AS2 down vs ctr
CES2	NR_036684	1.66e-08	1.80313	1.80313	AS1 up vs ctr	1.83446	1.83446	AS2 up vs ctr
ZAK	NM_016653	1.66e-08	1.34957	1.34957	AS1 up vs ctr	1.66426	1.66426	AS2 up vs ctr
40974	NM_005885	1.67e-08	1.18501	1.18501	AS1 up vs ctr	1.21988	1.21988	AS2 up vs ctr
GOLGA4	NM_002078	1.75e-08	1.4803	1.4803	AS1 up vs ctr	1.58971	1.58971	AS2 up vs ctr
EXT2	NM_207122	1.79e-08	0.596205	-1.67728	AS1 down vs ctr	1.0345	1.0345	AS2 up vs ctr
ANKRD13A	NM_033121	1.83e-08	0.918966	-1.08818	AS1 down vs ctr	0.946804	-1.05619	AS2 down vs ctr
RGS3	NM_144488	1.86e-08	1.10634	1.10634	AS1 up vs ctr	1.15179	1.15179	AS2 up vs ctr
FMNL3	NM_175736	1.87e-08	1.24974	1.24974	AS1 up vs ctr	1.04911	1.04911	AS2 up vs ctr
ZFP91	NM_053023	1.88e-08	1.58999	1.58999	AS1 up vs ctr	1.37501	1.37501	AS2 up vs ctr
TCTEX1D2	NM_152773	1.92e-08	2.51664	2.51664	AS1 up vs ctr	2.92356	2.92356	AS2 up vs ctr
SCMH1	NM_001031694	1.92e-08	0.517699	-1.93163	AS1 down vs ctr	0.657892	-1.52001	AS2 down vs ctr
PIGG	NM_001127178	1.94e-08	0.840091	-1.19035	AS1 down vs ctr	0.852634	-1.17284	AS2 down vs ctr
AGER	NM_001136	1.95e-08	1.56912	1.56912	AS1 up vs ctr	2.29818	2.29818	AS2 up vs ctr
FLNB	NM_001164317	2e-08	0.843358	-1.18574	AS1 down vs ctr	0.94433	-1.05895	AS2 down vs ctr
WTAP	NM_004906	2.06e-08	1.3568	1.3568	AS1 up vs ctr	1.33083	1.33083	AS2 up vs ctr
AK5	NM_174858	2.06e-08	0.656464	-1.52331	AS1 down vs ctr	0.770523	-1.29782	AS2 down vs ctr
SLC7A11	NM_014331	2.13e-08	1.77265	1.77265	AS1 up vs ctr	1.56346	1.56346	AS2 up vs ctr
SPHK1	NM_182965	2.18e-08	2.58026	2.58026	AS1 up vs ctr	2.75795	2.75795	AS2 up vs ctr
LARP1B	NM_018078	2.29e-08	1.18466	1.18466	AS1 up vs ctr	1.47903	1.47903	AS2 up vs ctr
MAP4K2	NM_004579	2.29e-08	0.655373	-1.52585	AS1 down vs ctr	0.767606	-1.30275	AS2 down vs ctr
PRKCH	NM_006255	2.35e-08	1.19419	1.19419	AS1 up vs ctr	1.31604	1.31604	AS2 up vs ctr
SMAD7	NM_005904	2.46e-08	2.05568	2.05568	AS1 up vs ctr	1.91417	1.91417	AS2 up vs ctr
KCNMA1	NM_001161352	2.47e-08	0.531668	-1.88087	AS1 down vs ctr	0.478621	-2.08933	AS2 down vs ctr
DBNL	NM_014063	2.57e-08	0.402942	-2.48174	AS1 down vs ctr	0.392576	-2.54728	AS2 down vs ctr
HERC1	NM_003922	2.59e-08	0.838888	-1.19205	AS1 down vs ctr	0.942456	-1.06106	AS2 down vs ctr
HCFC2	NM_013320	2.72e-08	0.67877	-1.47325	AS1 down vs ctr	0.730826	-1.36831	AS2 down vs ctr
QRICH2	NM_032134	2.77e-08	1.43126	1.43126	AS1 up vs ctr	1.64722	1.64722	AS2 up vs ctr
SMARCA1	NM_003069	2.79e-08	0.696508	-1.43573	AS1 down vs ctr	0.480527	-2.08105	AS2 down vs ctr
R3HDM1	NM_015361	2.84e-08	0.956775	-1.04518	AS1 down vs ctr	1.36688	1.36688	AS2 up vs ctr
RFTN2	NM_144629	2.95e-08	0.314878	-3.17583	AS1 down vs ctr	0.211072	-4.73772	AS2 down vs ctr
AMH	NM_000479	3e-08	1.23836	1.23836	AS1 up vs ctr	1.30503	1.30503	AS2 up vs ctr
RRM2B	NM_015713	3.02e-08	1.97012	1.97012	AS1 up vs ctr	1.95048	1.95048	AS2 up vs ctr
IL21R	NM_181079	3.05e-08	1.60211	1.60211	AS1 up vs ctr	1.7014	1.7014	AS2 up vs ctr
SMAD6	NR_027654	3.06e-08	1.3142	1.3142	AS1 up vs ctr	1.22593	1.22593	AS2 up vs ctr
SDK1	NM_152744	3.14e-08	0.695323	-1.43818	AS1 down vs ctr	0.707738	-1.41295	AS2 down vs ctr
MC1R	NM_002386	3.16e-08	0.826649	-1.2097	AS1 down vs ctr	0.808666	-1.23661	AS2 down vs ctr
ABCA7	NM_019112	3.21e-08	0.972166	-1.02863	AS1 down vs ctr	1.25428	1.25428	AS2 up vs ctr
POMT1	NM_001136113	3.21e-08	0.963552	-1.03783	AS1 down vs ctr	0.985286	-1.01493	AS2 down vs ctr
FMNL1	NM_005892	3.25e-08	0.973324	-1.02741	AS1 down vs ctr	1.00921	1.00921	AS2 up vs ctr
IPO5	NM_002271	3.38e-08	1.3265	1.3265	AS1 up vs ctr	1.29749	1.29749	AS2 up vs ctr
ITIH4	NM_002218	3.41e-08	1.05533	1.05533	AS1 up vs ctr	1.32104	1.32104	AS2 up vs ctr
MYCT1	NM_025107	3.43e-08	2.76984	2.76984	AS1 up vs ctr	4.61218	4.61218	AS2 up vs ctr
ZC3H7A	NM_014153	3.45e-08	1.32028	1.32028	AS1 up vs ctr	1.48914	1.48914	AS2 up vs ctr
ATP2A2	NM_170665	3.48e-08	1.04111	1.04111	AS1 up vs ctr	0.996691	-1.00332	AS2 down vs ctr
ICMT	NM_012405	3.49e-08	1.11792	1.11792	AS1 up vs ctr	1.0613	1.0613	AS2 up vs ctr
GLCCI1	NM_138426	3.5e-08	1.69416	1.69416	AS1 up vs ctr	1.46282	1.46282	AS2 up vs ctr
ERBB2IP	NM_018695	3.5e-08	0.996311	-1.0037	AS1 down vs ctr	0.909867	-1.09906	AS2 down vs ctr
SLC36A4	NM_152313	3.5e-08	0.464408	-2.15328	AS1 down vs ctr	0.249088	-4.01464	AS2 down vs ctr
RORA	NM_134260	3.6e-08	1.22323	1.22323	AS1 up vs ctr	1.52211	1.52211	AS2 up vs ctr
ZNF274	NM_133502	3.72e-08	1.90368	1.90368	AS1 up vs ctr	1.68639	1.68639	AS2 up vs ctr
MLLT10	NM_004641	3.73e-08	1.19387	1.19387	AS1 up vs ctr	1.50893	1.50893	AS2 up vs ctr
PHIP	NM_017934	3.76e-08	1.13267	1.13267	AS1 up vs ctr	1.08774	1.08774	AS2 up vs ctr
FNBP4	NM_015308	3.93e-08	1.98881	1.98881	AS1 up vs ctr	1.86705	1.86705	AS2 up vs ctr
CALR	NM_004343	3.93e-08	0.894091	-1.11845	AS1 down vs ctr	0.841381	-1.18852	AS2 down vs ctr
KLHDC10	NM_014997	3.99e-08	1.46041	1.46041	AS1 up vs ctr	1.49181	1.49181	AS2 up vs ctr
DHX16	NM_003587	4.01e-08	1.23518	1.23518	AS1 up vs ctr	1.35853	1.35853	AS2 up vs ctr
NOTCH2	NM_024408	4.14e-08	1.12873	1.12873	AS1 up vs ctr	1.28206	1.28206	AS2 up vs ctr
PIK3C3	NM_002647	4.21e-08	1.55332	1.55332	AS1 up vs ctr	1.10343	1.10343	AS2 up vs ctr
DDX60	NM_017631	4.21e-08	1.148	1.148	AS1 up vs ctr	0.856397	-1.16768	AS2 down vs ctr
XRN2	NM_012255	4.26e-08	1.09374	1.09374	AS1 up vs ctr	0.995684	-1.00434	AS2 down vs ctr
NME1	NM_198175	4.3e-08	1.07527	1.07527	AS1 up vs ctr	1.2707	1.2707	AS2 up vs ctr
HLTF	NM_003071	4.31e-08	0.244319	-4.09301	AS1 down vs ctr	0.222042	-4.50365	AS2 down vs ctr
GNA15	NM_002068	4.33e-08	2.0925	2.0925	AS1 up vs ctr	2.43323	2.43323	AS2 up vs ctr
PRKCE	NM_005400	4.34e-08	1.09277	1.09277	AS1 up vs ctr	1.27991	1.27991	AS2 up vs ctr
PIWIL4	NM_152431	4.42e-08	1.663	1.663	AS1 up vs ctr	1.89003	1.89003	AS2 up vs ctr
LPIN1	NM_145693	4.68e-08	1.14611	1.14611	AS1 up vs ctr	1.12702	1.12702	AS2 up vs ctr
HTT	NM_002111	4.8e-08	0.978583	-1.02189	AS1 down vs ctr	1.05884	1.05884	AS2 up vs ctr
TTC23L	NM_144725	4.84e-08	5.59575	5.59575	AS1 up vs ctr	11.6944	11.6944	AS2 up vs ctr
KIAA0317	NM_001039479	5.03e-08	0.933341	-1.07142	AS1 down vs ctr	0.9459	-1.05719	AS2 down vs ctr
PTPN22	NM_015967	5.27e-08	2.5379	2.5379	AS1 up vs ctr	2.05962	2.05962	AS2 up vs ctr
FBXW7	NM_033632	5.36e-08	1.58767	1.58767	AS1 up vs ctr	2.11598	2.11598	AS2 up vs ctr
CAPN7	NM_014296	5.38e-08	1.62312	1.62312	AS1 up vs ctr	1.58226	1.58226	AS2 up vs ctr
SLC7A9	NM_014270	5.56e-08	1.27155	1.27155	AS1 up vs ctr	1.80968	1.80968	AS2 up vs ctr
SLC35F3	NM_173508	5.57e-08	1.65839	1.65839	AS1 up vs ctr	1.31625	1.31625	AS2 up vs ctr
FAM120C	NM_017848	5.65e-08	0.645605	-1.54893	AS1 down vs ctr	0.818354	-1.22197	AS2 down vs ctr
MIOS	NM_019005	5.65e-08	0.52338	-1.91066	AS1 down vs ctr	0.721933	-1.38517	AS2 down vs ctr
SLC7A7	NM_003982	5.8e-08	1.70849	1.70849	AS1 up vs ctr	2.34758	2.34758	AS2 up vs ctr
CELF1	NM_001172639	6.02e-08	1.09897	1.09897	AS1 up vs ctr	0.996255	-1.00376	AS2 down vs ctr
DKFZP434F142	AL136837	6.09e-08	2.4368	2.4368	AS1 up vs ctr	3.18021	3.18021	AS2 up vs ctr
PDS5A	NM_001100399	6.24e-08	1.14422	1.14422	AS1 up vs ctr	1.10868	1.10868	AS2 up vs ctr
APC	NM_001127511	6.26e-08	1.40079	1.40079	AS1 up vs ctr	1.38567	1.38567	AS2 up vs ctr
CKAP5	NM_001008938	6.5e-08	0.86514	-1.15588	AS1 down vs ctr	0.778168	-1.28507	AS2 down vs ctr
SETDB2	NM_031915	6.89e-08	1.73099	1.73099	AS1 up vs ctr	1.48026	1.48026	AS2 up vs ctr
ITGA3	NM_002204	6.94e-08	0.898879	-1.1125	AS1 down vs ctr	0.987029	-1.01314	AS2 down vs ctr
ODF2	NR_036755	7.06e-08	0.708884	-1.41067	AS1 down vs ctr	0.63694	-1.57001	AS2 down vs ctr
UXT	NM_153477	7.1e-08	1.64725	1.64725	AS1 up vs ctr	1.38548	1.38548	AS2 up vs ctr
ZMYM3	NM_001171162	7.22e-08	0.514767	-1.94263	AS1 down vs ctr	0.432765	-2.31072	AS2 down vs ctr
SDC3	NM_014654	7.27e-08	0.621051	-1.61017	AS1 down vs ctr	0.617636	-1.61908	AS2 down vs ctr
ZNF280C	NM_017666	7.36e-08	0.568785	-1.75813	AS1 down vs ctr	0.532948	-1.87635	AS2 down vs ctr
LATS2	NM_014572	7.5e-08	1.50472	1.50472	AS1 up vs ctr	1.39644	1.39644	AS2 up vs ctr
MESDC2	NM_015154	7.52e-08	1.07437	1.07437	AS1 up vs ctr	1.1852	1.1852	AS2 up vs ctr
CAPRIN2	NM_001002259	7.55e-08	1.14088	1.14088	AS1 up vs ctr	1.04879	1.04879	AS2 up vs ctr
DOCK6	NM_020812	7.78e-08	0.76548	-1.30637	AS1 down vs ctr	0.925711	-1.08025	AS2 down vs ctr
LTN1	NM_015565	8.11e-08	0.701025	-1.42648	AS1 down vs ctr	0.765881	-1.30569	AS2 down vs ctr
GNB2L1	NM_006098	8.24e-08	1.15773	1.15773	AS1 up vs ctr	1.12368	1.12368	AS2 up vs ctr
CNST	NM_152609	8.62e-08	1.73675	1.73675	AS1 up vs ctr	1.57285	1.57285	AS2 up vs ctr
GFI1	NM_005263	8.93e-08	1.19265	1.19265	AS1 up vs ctr	1.35376	1.35376	AS2 up vs ctr
SCRIB	NM_182706	8.97e-08	0.98996	-1.01014	AS1 down vs ctr	1.14745	1.14745	AS2 up vs ctr
VPS13C	NM_020821	9.41e-08	0.470035	-2.1275	AS1 down vs ctr	0.55886	-1.78936	AS2 down vs ctr
PECAM1	NM_000442	9.53e-08	1.87259	1.87259	AS1 up vs ctr	1.52536	1.52536	AS2 up vs ctr
HELZ	NM_014877	9.64e-08	0.850443	-1.17586	AS1 down vs ctr	0.725688	-1.378	AS2 down vs ctr
RICTOR	NM_152756	9.69e-08	2.76619	2.76619	AS1 up vs ctr	2.30128	2.30128	AS2 up vs ctr
PPP1R15A	NM_014330	9.78e-08	2.53495	2.53495	AS1 up vs ctr	2.57533	2.57533	AS2 up vs ctr
RAPSN	NM_005055	9.9e-08	1.38001	1.38001	AS1 up vs ctr	1.69232	1.69232	AS2 up vs ctr
ABHD2	NM_007011	1e-07	1.46045	1.46045	AS1 up vs ctr	1.45189	1.45189	AS2 up vs ctr
RAD54L	NM_003579	1.01e-07	0.564663	-1.77097	AS1 down vs ctr	0.594733	-1.68143	AS2 down vs ctr
IMPG2	NM_016247	1.02e-07	2.00891	2.00891	AS1 up vs ctr	2.68491	2.68491	AS2 up vs ctr
CCPG1	NM_004748	1.03e-07	1.50705	1.50705	AS1 up vs ctr	1.48725	1.48725	AS2 up vs ctr
KYNU	NM_003937	1.04e-07	3.27281	3.27281	AS1 up vs ctr	2.54132	2.54132	AS2 up vs ctr
RAB3IL1	NM_013401	1.05e-07	1.34066	1.34066	AS1 up vs ctr	1.40664	1.40664	AS2 up vs ctr
CAPN2	NM_001748	1.05e-07	0.973728	-1.02698	AS1 down vs ctr	1.00506	1.00506	AS2 up vs ctr
DLGAP5	NM_001146015	1.05e-07	0.12168	-8.21829	AS1 down vs ctr	0.122214	-8.18238	AS2 down vs ctr
PHF7	NM_016483	1.06e-07	2.04095	2.04095	AS1 up vs ctr	3.25619	3.25619	AS2 up vs ctr
DGKA	NM_201444	1.08e-07	0.635827	-1.57276	AS1 down vs ctr	0.656104	-1.52415	AS2 down vs ctr
SMCR7L	NM_019008	1.09e-07	1.98187	1.98187	AS1 up vs ctr	1.87183	1.87183	AS2 up vs ctr
ARMCX6	NM_001184768	1.11e-07	0.637095	-1.56962	AS1 down vs ctr	0.800563	-1.24912	AS2 down vs ctr
WDR7	NM_015285	1.12e-07	0.647601	-1.54416	AS1 down vs ctr	0.73456	-1.36136	AS2 down vs ctr
RASAL2	NM_170692	1.13e-07	1.28433	1.28433	AS1 up vs ctr	1.01806	1.01806	AS2 up vs ctr
METTL14	NM_020961	1.13e-07	1.10714	1.10714	AS1 up vs ctr	1.13684	1.13684	AS2 up vs ctr
ABCA1	NM_005502	1.17e-07	1.77977	1.77977	AS1 up vs ctr	1.67982	1.67982	AS2 up vs ctr
MAP3K3	NM_203351	1.19e-07	1.37435	1.37435	AS1 up vs ctr	1.38881	1.38881	AS2 up vs ctr
TTC14	NM_001042601	1.2e-07	1.86545	1.86545	AS1 up vs ctr	1.64963	1.64963	AS2 up vs ctr
INPP5E	NM_019892	1.2e-07	0.88058	-1.13562	AS1 down vs ctr	0.97675	-1.0238	AS2 down vs ctr
REV3L	NM_002912	1.22e-07	1.92834	1.92834	AS1 up vs ctr	1.74832	1.74832	AS2 up vs ctr
STAB1	NM_015136	1.22e-07	0.955729	-1.04632	AS1 down vs ctr	1.19602	1.19602	AS2 up vs ctr
BTAF1	NM_003972	1.23e-07	1.17163	1.17163	AS1 up vs ctr	1.05063	1.05063	AS2 up vs ctr
LMTK2	NM_014916	1.24e-07	1.62371	1.62371	AS1 up vs ctr	1.67774	1.67774	AS2 up vs ctr
GUF1	NM_021927	1.26e-07	0.866018	-1.15471	AS1 down vs ctr	0.760332	-1.31521	AS2 down vs ctr
CPSF2	NM_017437	1.27e-07	0.768043	-1.30201	AS1 down vs ctr	0.198633	-5.03441	AS2 down vs ctr
CHKA	NM_001277	1.29e-07	2.06331	2.06331	AS1 up vs ctr	1.96151	1.96151	AS2 up vs ctr
STRN3	NM_001083893	1.3e-07	0.681898	-1.4665	AS1 down vs ctr	0.572379	-1.74709	AS2 down vs ctr
PGM2L1	NM_173582	1.34e-07	0.851948	-1.17378	AS1 down vs ctr	0.710127	-1.4082	AS2 down vs ctr
LARP6	NM_018357	1.37e-07	1.01052	1.01052	AS1 up vs ctr	1.10387	1.10387	AS2 up vs ctr
OVGP1	NM_002557	1.41e-07	2.85107	2.85107	AS1 up vs ctr	2.97807	2.97807	AS2 up vs ctr
SLC22A14	NM_004803	1.41e-07	2.25509	2.25509	AS1 up vs ctr	4.21715	4.21715	AS2 up vs ctr
SBF1	NM_002972	1.42e-07	0.787601	-1.26968	AS1 down vs ctr	0.705593	-1.41725	AS2 down vs ctr
CDCP1	NM_022842	1.44e-07	0.968022	-1.03303	AS1 down vs ctr	1.97301	1.97301	AS2 up vs ctr
GNPTAB	NM_024312	1.45e-07	0.794262	-1.25903	AS1 down vs ctr	0.492999	-2.0284	AS2 down vs ctr
MYO1B	NM_001130158	1.48e-07	0.968897	-1.0321	AS1 down vs ctr	0.994453	-1.00558	AS2 down vs ctr
NCKAP1	NM_013436	1.51e-07	1.23619	1.23619	AS1 up vs ctr	0.601645	-1.66211	AS2 down vs ctr
OASL	NM_003733	1.55e-07	3.87026	3.87026	AS1 up vs ctr	1.61089	1.61089	AS2 up vs ctr
C1orf162	NM_174896	1.56e-07	2.92176	2.92176	AS1 up vs ctr	5.3326	5.3326	AS2 up vs ctr
GLS	NM_014905	1.56e-07	0.972885	-1.02787	AS1 down vs ctr	0.899007	-1.11234	AS2 down vs ctr
HSPA4	NM_002154	1.59e-07	1.53936	1.53936	AS1 up vs ctr	1.57106	1.57106	AS2 up vs ctr
SLC44A4	NM_025257	1.6e-07	1.08311	1.08311	AS1 up vs ctr	1.53848	1.53848	AS2 up vs ctr
SLTM	NM_024755	1.62e-07	1.66778	1.66778	AS1 up vs ctr	1.57167	1.57167	AS2 up vs ctr
FAM189B	NM_006589	1.63e-07	0.962575	-1.03888	AS1 down vs ctr	0.980941	-1.01943	AS2 down vs ctr
MED16	NM_005481	1.72e-07	0.727253	-1.37504	AS1 down vs ctr	0.637222	-1.56931	AS2 down vs ctr
FAM179B	NM_015091	1.74e-07	1.24064	1.24064	AS1 up vs ctr	1.28061	1.28061	AS2 up vs ctr
TRIOBP	NM_001039141	1.74e-07	0.5418	-1.8457	AS1 down vs ctr	0.503898	-1.98453	AS2 down vs ctr
HERC3	NM_014606	1.78e-07	0.593793	-1.68409	AS1 down vs ctr	0.712039	-1.40442	AS2 down vs ctr
BUB3	NM_004725	1.83e-07	0.871101	-1.14797	AS1 down vs ctr	0.808575	-1.23674	AS2 down vs ctr
SMC2	NM_001042550	1.9e-07	0.75138	-1.33088	AS1 down vs ctr	0.657036	-1.52199	AS2 down vs ctr
MKI67	NM_002417	1.99e-07	0.314375	-3.18091	AS1 down vs ctr	0.281336	-3.55447	AS2 down vs ctr
BRD8	NM_139199	2.02e-07	1.12988	1.12988	AS1 up vs ctr	1.19718	1.19718	AS2 up vs ctr
IKBKB	NR_033818	2.06e-07	1.59673	1.59673	AS1 up vs ctr	1.53907	1.53907	AS2 up vs ctr
MXI1	NM_005962	2.1e-07	1.44907	1.44907	AS1 up vs ctr	1.1575	1.1575	AS2 up vs ctr
AMDHD2	NM_001145815	2.12e-07	1.12006	1.12006	AS1 up vs ctr	1.32443	1.32443	AS2 up vs ctr
TMEM116	NM_001193531	2.13e-07	2.17197	2.17197	AS1 up vs ctr	2.47196	2.47196	AS2 up vs ctr
BAG1	NM_004323	2.23e-07	2.18119	2.18119	AS1 up vs ctr	2.16395	2.16395	AS2 up vs ctr
NPC1L1	NM_013389	2.24e-07	1.28443	1.28443	AS1 up vs ctr	1.35256	1.35256	AS2 up vs ctr
GRIK4	NM_014619	2.25e-07	0.62088	-1.61062	AS1 down vs ctr	0.500321	-1.99872	AS2 down vs ctr
IDH3A	NM_005530	2.33e-07	1.31184	1.31184	AS1 up vs ctr	1.47394	1.47394	AS2 up vs ctr
ABL2	NM_007314	2.36e-07	1.76645	1.76645	AS1 up vs ctr	1.55137	1.55137	AS2 up vs ctr
CUL5	NM_003478	2.39e-07	1.63695	1.63695	AS1 up vs ctr	1.24451	1.24451	AS2 up vs ctr
SLC3A2	NM_001012661	2.4e-07	2.59538	2.59538	AS1 up vs ctr	2.33311	2.33311	AS2 up vs ctr
TNFSF13B	NM_006573	2.42e-07	1.74377	1.74377	AS1 up vs ctr	1.77426	1.77426	AS2 up vs ctr
SMC4	NM_005496	2.42e-07	0.544046	-1.83808	AS1 down vs ctr	0.462	-2.1645	AS2 down vs ctr
SRP68	NM_014230	2.43e-07	0.983274	-1.01701	AS1 down vs ctr	1.01377	1.01377	AS2 up vs ctr
KIAA1432	NM_020829	2.45e-07	1.43606	1.43606	AS1 up vs ctr	1.12477	1.12477	AS2 up vs ctr
PPM1D	NM_003620	2.47e-07	1.84815	1.84815	AS1 up vs ctr	1.78884	1.78884	AS2 up vs ctr
SLC43A2	NM_152346	2.57e-07	1.78769	1.78769	AS1 up vs ctr	1.91422	1.91422	AS2 up vs ctr
ATG13	NR_024587	2.59e-07	1.69725	1.69725	AS1 up vs ctr	1.58742	1.58742	AS2 up vs ctr
DDX58	NM_014314	2.61e-07	0.985449	-1.01477	AS1 down vs ctr	0.464025	-2.15506	AS2 down vs ctr
FMNL2	NM_052905	2.62e-07	0.366376	-2.72943	AS1 down vs ctr	0.764673	-1.30775	AS2 down vs ctr
SLC22A13	NM_004256	2.66e-07	1.84479	1.84479	AS1 up vs ctr	2.97034	2.97034	AS2 up vs ctr
RAD17	NM_133338	2.7e-07	1.19506	1.19506	AS1 up vs ctr	1.0528	1.0528	AS2 up vs ctr
RALGAPB	NM_020336	2.71e-07	0.842786	-1.18654	AS1 down vs ctr	0.941528	-1.0621	AS2 down vs ctr
ARFGEF1	NM_006421	2.73e-07	0.532427	-1.87819	AS1 down vs ctr	0.536122	-1.86525	AS2 down vs ctr
GET4	NM_015949	2.74e-07	1.70354	1.70354	AS1 up vs ctr	1.63408	1.63408	AS2 up vs ctr
PNPLA6	NM_001166111	2.83e-07	0.575156	-1.73866	AS1 down vs ctr	0.576742	-1.73388	AS2 down vs ctr
ZNF776	NM_173632	2.87e-07	1.31743	1.31743	AS1 up vs ctr	1.20656	1.20656	AS2 up vs ctr
HNRPDL	NR_003249	2.88e-07	1.0264	1.0264	AS1 up vs ctr	1.08761	1.08761	AS2 up vs ctr
PRDM4	NM_012406	2.89e-07	2.29476	2.29476	AS1 up vs ctr	2.14159	2.14159	AS2 up vs ctr
EHBP1	NM_015252	2.93e-07	0.362181	-2.76105	AS1 down vs ctr	0.492092	-2.03214	AS2 down vs ctr
CCDC45	NM_138363	2.97e-07	2.13438	2.13438	AS1 up vs ctr	1.7955	1.7955	AS2 up vs ctr
LCAT	NM_000229	3e-07	1.35466	1.35466	AS1 up vs ctr	1.91272	1.91272	AS2 up vs ctr
PITRM1	NM_014889	3.08e-07	0.746648	-1.33932	AS1 down vs ctr	0.696043	-1.43669	AS2 down vs ctr
NEIL3	NM_018248	3.15e-07	0.654284	-1.52839	AS1 down vs ctr	0.590346	-1.69392	AS2 down vs ctr
CDK19	NM_015076	3.2e-07	1.55681	1.55681	AS1 up vs ctr	1.53909	1.53909	AS2 up vs ctr
KIAA1033	NM_015275	3.2e-07	0.577514	-1.73156	AS1 down vs ctr	0.531338	-1.88204	AS2 down vs ctr
CYP2D7P1	NR_002570	3.24e-07	1.39366	1.39366	AS1 up vs ctr	1.82368	1.82368	AS2 up vs ctr
C5orf41	NM_153607	3.39e-07	3.9199	3.9199	AS1 up vs ctr	2.77382	2.77382	AS2 up vs ctr
ATP11C	NM_173694	3.4e-07	0.245626	-4.07123	AS1 down vs ctr	0.307999	-3.24676	AS2 down vs ctr
ABCC10	NM_033450	3.5e-07	0.899895	-1.11124	AS1 down vs ctr	0.880929	-1.13516	AS2 down vs ctr
TMEM206	NM_018252	3.69e-07	1.93704	1.93704	AS1 up vs ctr	1.88129	1.88129	AS2 up vs ctr
ZNF451	NM_001031623	3.79e-07	1.79644	1.79644	AS1 up vs ctr	1.72458	1.72458	AS2 up vs ctr
ARIH2	NM_006321	3.84e-07	1.36834	1.36834	AS1 up vs ctr	1.58483	1.58483	AS2 up vs ctr
IDH3G	NM_174869	3.94e-07	0.810925	-1.23316	AS1 down vs ctr	0.889973	-1.12363	AS2 down vs ctr
SESN2	NM_031459	3.97e-07	1.73086	1.73086	AS1 up vs ctr	1.76601	1.76601	AS2 up vs ctr
BOD1L	NM_148894	4.01e-07	2.10504	2.10504	AS1 up vs ctr	2.00231	2.00231	AS2 up vs ctr
ANKRD13C	NM_030816	4.03e-07	1.71606	1.71606	AS1 up vs ctr	1.57081	1.57081	AS2 up vs ctr
FSIP1	NM_152597	4.05e-07	4.20232	4.20232	AS1 up vs ctr	5.39605	5.39605	AS2 up vs ctr
CHST2	NM_004267	4.08e-07	1.30102	1.30102	AS1 up vs ctr	1.3687	1.3687	AS2 up vs ctr
RRAGC	NM_022157	4.13e-07	2.23111	2.23111	AS1 up vs ctr	1.94938	1.94938	AS2 up vs ctr
TEX10	NM_017746	4.18e-07	1.19846	1.19846	AS1 up vs ctr	1.01315	1.01315	AS2 up vs ctr
C1orf86	NM_001146310	4.26e-07	0.931376	-1.07368	AS1 down vs ctr	1.27936	1.27936	AS2 up vs ctr
POLR3C	NM_006468	4.27e-07	1.62543	1.62543	AS1 up vs ctr	1.69348	1.69348	AS2 up vs ctr
FARP2	NM_014808	4.29e-07	1.32469	1.32469	AS1 up vs ctr	1.40567	1.40567	AS2 up vs ctr
OSGIN2	NM_004337	4.32e-07	2.29418	2.29418	AS1 up vs ctr	2.19741	2.19741	AS2 up vs ctr
PHKB	NM_001031835	4.41e-07	0.995249	-1.00477	AS1 down vs ctr	0.876346	-1.1411	AS2 down vs ctr
WDFY3	NM_014991	4.48e-07	1.25965	1.25965	AS1 up vs ctr	1.19176	1.19176	AS2 up vs ctr
KDM3A	NM_018433	4.53e-07	1.56856	1.56856	AS1 up vs ctr	1.25625	1.25625	AS2 up vs ctr
DUSP15	NM_080611	4.54e-07	1.12543	1.12543	AS1 up vs ctr	1.23007	1.23007	AS2 up vs ctr
PPARGC1A	NM_013261	4.55e-07	3.25948	3.25948	AS1 up vs ctr	3.66124	3.66124	AS2 up vs ctr
AREG	NM_001657	4.62e-07	2.64721	2.64721	AS1 up vs ctr	4.48975	4.48975	AS2 up vs ctr
MRRF	NM_138777	4.72e-07	1.55609	1.55609	AS1 up vs ctr	1.56319	1.56319	AS2 up vs ctr
SLC38A6	NR_033344	4.81e-07	0.736993	-1.35687	AS1 down vs ctr	0.609099	-1.64177	AS2 down vs ctr
ANGPT1	NM_001146	4.85e-07	0.454405	-2.20068	AS1 down vs ctr	0.579634	-1.72523	AS2 down vs ctr
CLSPN	NM_022111	4.87e-07	0.482809	-2.07121	AS1 down vs ctr	0.403763	-2.4767	AS2 down vs ctr
ERGIC2	NM_016570	4.91e-07	1.09539	1.09539	AS1 up vs ctr	1.03625	1.03625	AS2 up vs ctr
ITGAV	NM_002210	4.91e-07	0.968682	-1.03233	AS1 down vs ctr	0.923913	-1.08235	AS2 down vs ctr
LMNB2	NM_032737	4.92e-07	0.681328	-1.46772	AS1 down vs ctr	0.748801	-1.33547	AS2 down vs ctr
PALLD	NM_001166108	4.96e-07	0.725749	-1.37789	AS1 down vs ctr	0.761644	-1.31295	AS2 down vs ctr
MAP4K4	NM_145686	4.97e-07	1.50443	1.50443	AS1 up vs ctr	1.41504	1.41504	AS2 up vs ctr
HDLBP	NM_005336	4.99e-07	0.99592	-1.0041	AS1 down vs ctr	0.918434	-1.08881	AS2 down vs ctr
NFKBIZ	NM_031419	5e-07	1.58017	1.58017	AS1 up vs ctr	1.44732	1.44732	AS2 up vs ctr
KATNB1	NM_005886	5.14e-07	0.697712	-1.43326	AS1 down vs ctr	0.652706	-1.53208	AS2 down vs ctr
C17orf91	NR_028502	5.32e-07	1.00906	1.00906	AS1 up vs ctr	1.70874	1.70874	AS2 up vs ctr
MFSD8	NM_152778	5.51e-07	1.19016	1.19016	AS1 up vs ctr	1.05326	1.05326	AS2 up vs ctr
CCNB1IP1	NM_021178	5.61e-07	1.9229	1.9229	AS1 up vs ctr	2.33054	2.33054	AS2 up vs ctr
RHOT2	NM_138769	5.73e-07	0.755223	-1.32411	AS1 down vs ctr	0.746557	-1.33948	AS2 down vs ctr
DOCK5	NM_024940	5.92e-07	1.99505	1.99505	AS1 up vs ctr	1.81779	1.81779	AS2 up vs ctr
ANTXR1	NM_032208	5.98e-07	1.19771	1.19771	AS1 up vs ctr	1	1	No change between AS2 and ctr
APEH	NM_001640	6e-07	0.604676	-1.65378	AS1 down vs ctr	0.574648	-1.74019	AS2 down vs ctr
LYRM1	NM_001128301	6.06e-07	1.42148	1.42148	AS1 up vs ctr	1.56905	1.56905	AS2 up vs ctr
VPS35	NM_018206	6.1e-07	1.17081	1.17081	AS1 up vs ctr	1.02592	1.02592	AS2 up vs ctr
MDC1	NM_014641	6.21e-07	2.65703	2.65703	AS1 up vs ctr	4.27966	4.27966	AS2 up vs ctr
GGA3	NR_033345	6.27e-07	0.774231	-1.2916	AS1 down vs ctr	0.731895	-1.36632	AS2 down vs ctr
HNRNPAB	NM_031266	6.28e-07	0.502201	-1.99124	AS1 down vs ctr	0.457227	-2.1871	AS2 down vs ctr
ADAR	NM_001111	6.43e-07	1.25089	1.25089	AS1 up vs ctr	1.08852	1.08852	AS2 up vs ctr
SLC4A7	NM_003615	6.65e-07	0.747564	-1.33768	AS1 down vs ctr	0.762612	-1.31128	AS2 down vs ctr
AMD1	NM_001634	6.69e-07	1.67561	1.67561	AS1 up vs ctr	1.30431	1.30431	AS2 up vs ctr
SRRT	NM_015908	6.69e-07	0.969882	-1.03105	AS1 down vs ctr	1.05194	1.05194	AS2 up vs ctr
HPS4	NM_022081	6.82e-07	1.06608	1.06608	AS1 up vs ctr	1.42087	1.42087	AS2 up vs ctr
SLC26A11	NM_001166347	6.9e-07	0.848159	-1.17902	AS1 down vs ctr	0.770961	-1.29708	AS2 down vs ctr
ALPK3	NM_020778	6.97e-07	1.13092	1.13092	AS1 up vs ctr	1.28862	1.28862	AS2 up vs ctr
GNB3	NM_002075	7.12e-07	1.31767	1.31767	AS1 up vs ctr	1.93022	1.93022	AS2 up vs ctr
PTPRM	NM_001105244	7.23e-07	0.668468	-1.49596	AS1 down vs ctr	0.800353	-1.24945	AS2 down vs ctr
LMF1	NR_033646	7.24e-07	0.700893	-1.42675	AS1 down vs ctr	0.65309	-1.53118	AS2 down vs ctr
MCM7	NM_005916	7.26e-07	0.805887	-1.24087	AS1 down vs ctr	0.696982	-1.43476	AS2 down vs ctr
EHF	NM_012153	7.3e-07	1.30045	1.30045	AS1 up vs ctr	1.61341	1.61341	AS2 up vs ctr
ABCA5	NM_018672	7.34e-07	0.641669	-1.55844	AS1 down vs ctr	0.664648	-1.50456	AS2 down vs ctr
TXNRD2	NM_006440	7.36e-07	1.04376	1.04376	AS1 up vs ctr	0.883773	-1.13151	AS2 down vs ctr
DDX55	NM_020936	7.44e-07	1.54342	1.54342	AS1 up vs ctr	1.63983	1.63983	AS2 up vs ctr
CDK9	NM_001261	7.49e-07	0.697945	-1.43278	AS1 down vs ctr	0.628867	-1.59016	AS2 down vs ctr
ANO4	NM_178826	7.55e-07	0.384706	-2.59939	AS1 down vs ctr	0.329981	-3.03048	AS2 down vs ctr
C3orf1	NM_016589	7.59e-07	1.415	1.415	AS1 up vs ctr	1.34058	1.34058	AS2 up vs ctr
RAI14	NM_001145525	7.63e-07	1.24737	1.24737	AS1 up vs ctr	1.1978	1.1978	AS2 up vs ctr
UBR4	NM_020765	7.66e-07	1.14745	1.14745	AS1 up vs ctr	1.17115	1.17115	AS2 up vs ctr
MANBAL	NM_022077	7.68e-07	1.20168	1.20168	AS1 up vs ctr	1.02705	1.02705	AS2 up vs ctr
CRYM	NM_001888	7.77e-07	1.80869	1.80869	AS1 up vs ctr	2.51946	2.51946	AS2 up vs ctr
MYO10	NM_012334	7.8e-07	1.41916	1.41916	AS1 up vs ctr	1.56405	1.56405	AS2 up vs ctr
ASAP1	NM_018482	7.85e-07	1.31567	1.31567	AS1 up vs ctr	1.28293	1.28293	AS2 up vs ctr
GSTM3	NM_000849	7.91e-07	1.26471	1.26471	AS1 up vs ctr	1.21276	1.21276	AS2 up vs ctr
MSH3	NM_002439	7.91e-07	0.805619	-1.24128	AS1 down vs ctr	0.853532	-1.1716	AS2 down vs ctr
SCN7A	NM_002976	8.14e-07	0.478006	-2.09202	AS1 down vs ctr	0.535647	-1.8669	AS2 down vs ctr
CREM	NM_183013	8.17e-07	0.774007	-1.29198	AS1 down vs ctr	1.19865	1.19865	AS2 up vs ctr
CPEB1	NM_001079535	8.27e-07	1.74453	1.74453	AS1 up vs ctr	1.3702	1.3702	AS2 up vs ctr
ASAM	NM_024769	8.39e-07	1.24449	1.24449	AS1 up vs ctr	1.23279	1.23279	AS2 up vs ctr
TNC	NM_002160	8.42e-07	0.535368	-1.86787	AS1 down vs ctr	0.585514	-1.7079	AS2 down vs ctr
EFEMP1	NM_004105	8.47e-07	0.872851	-1.14567	AS1 down vs ctr	0.916364	-1.09127	AS2 down vs ctr
FAM13A	NM_001015045	8.48e-07	1.50541	1.50541	AS1 up vs ctr	0.812581	-1.23065	AS2 down vs ctr
SPDYA	NM_182756	8.8e-07	2.09682	2.09682	AS1 up vs ctr	3.14918	3.14918	AS2 up vs ctr
EFTUD2	NM_004247	8.82e-07	0.773208	-1.29331	AS1 down vs ctr	0.818809	-1.22129	AS2 down vs ctr
SAT2	NM_133491	8.83e-07	1.35348	1.35348	AS1 up vs ctr	1.28327	1.28327	AS2 up vs ctr
SOX15	NM_006942	8.87e-07	1.24817	1.24817	AS1 up vs ctr	1.89263	1.89263	AS2 up vs ctr
TPM2	NM_003289	8.9e-07	1.06725	1.06725	AS1 up vs ctr	1.11937	1.11937	AS2 up vs ctr
ACRC	NM_052957	9.01e-07	5.91671	5.91671	AS1 up vs ctr	8.24626	8.24626	AS2 up vs ctr
ASXL1	NM_015338	9.18e-07	1.05668	1.05668	AS1 up vs ctr	0.963051	-1.03837	AS2 down vs ctr
MAMDC2	NM_153267	9.24e-07	1.96662	1.96662	AS1 up vs ctr	1.83167	1.83167	AS2 up vs ctr
TMEM170A	NM_145254	9.26e-07	0.960332	-1.04131	AS1 down vs ctr	1.00666	1.00666	AS2 up vs ctr
TCTN3	NM_015631	9.31e-07	1.21495	1.21495	AS1 up vs ctr	1.1789	1.1789	AS2 up vs ctr
VPS13B	NM_017890	9.51e-07	0.966615	-1.03454	AS1 down vs ctr	1.03871	1.03871	AS2 up vs ctr
SRSF2IP	NM_004719	9.57e-07	1.12296	1.12296	AS1 up vs ctr	0.969935	-1.031	AS2 down vs ctr
AHR	NM_001621	9.7e-07	1.69449	1.69449	AS1 up vs ctr	1.40166	1.40166	AS2 up vs ctr
CD55	NM_001114752	9.87e-07	2.16855	2.16855	AS1 up vs ctr	1.67651	1.67651	AS2 up vs ctr
SCN11A	NM_014139	9.95e-07	0.905986	-1.10377	AS1 down vs ctr	1.00953	1.00953	AS2 up vs ctr
C3orf21	NM_152531	9.99e-07	0.710609	-1.40724	AS1 down vs ctr	0.513171	-1.94867	AS2 down vs ctr
TXNRD1	NM_003330	1.01e-06	1.62876	1.62876	AS1 up vs ctr	1.42502	1.42502	AS2 up vs ctr
DLC1	NM_182643	1.01e-06	0.950117	-1.0525	AS1 down vs ctr	0.759711	-1.31629	AS2 down vs ctr
EIF5	NM_183004	1.03e-06	1.71957	1.71957	AS1 up vs ctr	1.6544	1.6544	AS2 up vs ctr
ERCC4	NM_005236	1.03e-06	0.883912	-1.13133	AS1 down vs ctr	1.1488	1.1488	AS2 up vs ctr
ANKHD1-EIF4EBP3	NM_020690	1.04e-06	1.20018	1.20018	AS1 up vs ctr	1.20978	1.20978	AS2 up vs ctr
ZFP106	NM_022473	1.05e-06	1.01742	1.01742	AS1 up vs ctr	0.581279	-1.72035	AS2 down vs ctr
NLK	NM_016231	1.06e-06	0.895259	-1.117	AS1 down vs ctr	0.832646	-1.20099	AS2 down vs ctr
EMG1	NM_006331	1.07e-06	0.97732	-1.02321	AS1 down vs ctr	1.10043	1.10043	AS2 up vs ctr
YTHDC1	NM_001031732	1.08e-06	2.05354	2.05354	AS1 up vs ctr	1.85934	1.85934	AS2 up vs ctr
MPP4	NM_033066	1.08e-06	0.787975	-1.26908	AS1 down vs ctr	1.20792	1.20792	AS2 up vs ctr
MAPK13	NM_002754	1.13e-06	2.13418	2.13418	AS1 up vs ctr	2.58015	2.58015	AS2 up vs ctr
TNFAIP3	NM_006290	1.14e-06	1.93467	1.93467	AS1 up vs ctr	1.34671	1.34671	AS2 up vs ctr
PRDM10	NM_020228	1.14e-06	1.38795	1.38795	AS1 up vs ctr	1.72717	1.72717	AS2 up vs ctr
SLC16A14	NM_152527	1.15e-06	6.77318	6.77318	AS1 up vs ctr	5.7321	5.7321	AS2 up vs ctr
LTV1	NM_032860	1.15e-06	1.77459	1.77459	AS1 up vs ctr	1.92257	1.92257	AS2 up vs ctr
C10orf28	NM_014472	1.16e-06	2.16391	2.16391	AS1 up vs ctr	1.87806	1.87806	AS2 up vs ctr
PARD3	NM_019619	1.16e-06	1.10791	1.10791	AS1 up vs ctr	1.06837	1.06837	AS2 up vs ctr
SENP6	NM_015571	1.2e-06	1.4318	1.4318	AS1 up vs ctr	1.45667	1.45667	AS2 up vs ctr
E2F7	NM_203394	1.21e-06	2.50994	2.50994	AS1 up vs ctr	2.66771	2.66771	AS2 up vs ctr
DNHD1	NM_144666	1.23e-06	1.85654	1.85654	AS1 up vs ctr	2.49195	2.49195	AS2 up vs ctr
TDRD7	NM_014290	1.27e-06	0.406716	-2.45872	AS1 down vs ctr	0.341394	-2.92917	AS2 down vs ctr
USP9X	NM_001039590	1.28e-06	0.868876	-1.15091	AS1 down vs ctr	0.793787	-1.25978	AS2 down vs ctr
USP38	NM_032557	1.32e-06	1.5223	1.5223	AS1 up vs ctr	1.54322	1.54322	AS2 up vs ctr
CMIP	NM_198390	1.34e-06	0.974207	-1.02648	AS1 down vs ctr	1.15358	1.15358	AS2 up vs ctr
BIVM	NM_017693	1.34e-06	0.817791	-1.22281	AS1 down vs ctr	0.717785	-1.39318	AS2 down vs ctr
KIAA1468	NM_020854	1.34e-06	0.76004	-1.31572	AS1 down vs ctr	0.933687	-1.07102	AS2 down vs ctr
APP	NM_000484	1.36e-06	1.15123	1.15123	AS1 up vs ctr	1.11836	1.11836	AS2 up vs ctr
TTBK2	NM_173500	1.37e-06	1.00052	1.00052	AS1 up vs ctr	0.691233	-1.44669	AS2 down vs ctr
SLC38A1	NM_030674	1.42e-06	1.3119	1.3119	AS1 up vs ctr	1.28737	1.28737	AS2 up vs ctr
PTPDC1	NM_152422	1.44e-06	1.67361	1.67361	AS1 up vs ctr	1.46733	1.46733	AS2 up vs ctr
TNPO2	NM_001136195	1.46e-06	0.95577	-1.04628	AS1 down vs ctr	0.937794	-1.06633	AS2 down vs ctr
ATXN10	NM_013236	1.48e-06	0.899818	-1.11134	AS1 down vs ctr	0.674765	-1.482	AS2 down vs ctr
CDK20	NM_178432	1.49e-06	1.31869	1.31869	AS1 up vs ctr	1.78341	1.78341	AS2 up vs ctr
ULK1	NM_003565	1.49e-06	1.04771	1.04771	AS1 up vs ctr	0.941692	-1.06192	AS2 down vs ctr
RRP12	NM_015179	1.52e-06	0.756661	-1.3216	AS1 down vs ctr	0.713276	-1.40198	AS2 down vs ctr
A2M	NM_000014	1.55e-06	2.18896	2.18896	AS1 up vs ctr	2.09643	2.09643	AS2 up vs ctr
PLK3	NM_004073	1.55e-06	1.29083	1.29083	AS1 up vs ctr	1.23861	1.23861	AS2 up vs ctr
SMG1	NM_015092	1.56e-06	1.39181	1.39181	AS1 up vs ctr	1.55756	1.55756	AS2 up vs ctr
ATIC	NM_004044	1.57e-06	1.40396	1.40396	AS1 up vs ctr	1.419	1.419	AS2 up vs ctr
ZNF44	NM_001164276	1.58e-06	2.19435	2.19435	AS1 up vs ctr	2.16688	2.16688	AS2 up vs ctr
SLU7	NM_006425	1.6e-06	1.69656	1.69656	AS1 up vs ctr	1.50926	1.50926	AS2 up vs ctr
CPSF1	NM_013291	1.62e-06	0.626531	-1.59609	AS1 down vs ctr	0.612648	-1.63226	AS2 down vs ctr
RPS6KL1	NM_031464	1.63e-06	1.07773	1.07773	AS1 up vs ctr	1.23586	1.23586	AS2 up vs ctr
NAA15	NM_057175	1.64e-06	1.2237	1.2237	AS1 up vs ctr	1.13969	1.13969	AS2 up vs ctr
HMG20B	NM_006339	1.64e-06	0.685623	-1.45853	AS1 down vs ctr	0.52996	-1.88693	AS2 down vs ctr
EPHB1	NM_004441	1.65e-06	0.905657	-1.10417	AS1 down vs ctr	0.949571	-1.05311	AS2 down vs ctr
PTGS2	NM_000963	1.67e-06	3.28569	3.28569	AS1 up vs ctr	1.96838	1.96838	AS2 up vs ctr
SPEN	NM_015001	1.67e-06	1.51964	1.51964	AS1 up vs ctr	1.48198	1.48198	AS2 up vs ctr
STEAP3	NM_182915	1.67e-06	0.851222	-1.17478	AS1 down vs ctr	0.814789	-1.22731	AS2 down vs ctr
SGK3	NM_013257	1.68e-06	1.51858	1.51858	AS1 up vs ctr	1.33803	1.33803	AS2 up vs ctr
CUL7	NM_001168370	1.71e-06	0.871967	-1.14683	AS1 down vs ctr	0.905257	-1.10466	AS2 down vs ctr
NR4A3	NM_006981	1.73e-06	2.01424	2.01424	AS1 up vs ctr	2.00726	2.00726	AS2 up vs ctr
BBS9	NM_198428	1.73e-06	0.922376	-1.08416	AS1 down vs ctr	0.733219	-1.36385	AS2 down vs ctr
SLC11A2	NM_001174129	1.74e-06	1.24158	1.24158	AS1 up vs ctr	0.979583	-1.02084	AS2 down vs ctr
FCGRT	NM_001136019	1.74e-06	1.22364	1.22364	AS1 up vs ctr	1.12462	1.12462	AS2 up vs ctr
ADAM5P	NR_001448	1.77e-06	1.91452	1.91452	AS1 up vs ctr	3.0801	3.0801	AS2 up vs ctr
PLXND1	NM_015103	1.77e-06	0.723918	-1.38137	AS1 down vs ctr	0.743871	-1.34432	AS2 down vs ctr
FGD4	NM_139241	1.81e-06	2.01139	2.01139	AS1 up vs ctr	1.53959	1.53959	AS2 up vs ctr
ZBTB11	NM_014415	1.82e-06	1.5477	1.5477	AS1 up vs ctr	1.70284	1.70284	AS2 up vs ctr
SPARC	NM_003118	1.83e-06	1.02309	1.02309	AS1 up vs ctr	0.973485	-1.02724	AS2 down vs ctr
AOC2	NM_009590	1.84e-06	2.25073	2.25073	AS1 up vs ctr	4.46335	4.46335	AS2 up vs ctr
PIGB	NM_004855	1.85e-06	0.400086	-2.49946	AS1 down vs ctr	0.413308	-2.4195	AS2 down vs ctr
PKD2	NM_000297	1.85e-06	0.393108	-2.54383	AS1 down vs ctr	0.405834	-2.46406	AS2 down vs ctr
OSBPL1A	NM_080597	1.89e-06	1.46468	1.46468	AS1 up vs ctr	1.48414	1.48414	AS2 up vs ctr
NDUFA6	NM_002490	1.89e-06	0.980887	-1.01948	AS1 down vs ctr	1.06799	1.06799	AS2 up vs ctr
FAM119B	NM_206914	1.9e-06	1.94241	1.94241	AS1 up vs ctr	2.18388	2.18388	AS2 up vs ctr
SPPL3	NM_139015	1.92e-06	1.44099	1.44099	AS1 up vs ctr	1.16182	1.16182	AS2 up vs ctr
ZNF517	NM_213605	1.92e-06	1.12738	1.12738	AS1 up vs ctr	1.07088	1.07088	AS2 up vs ctr
SOAT1	NM_003101	1.93e-06	0.799555	-1.2507	AS1 down vs ctr	1.16237	1.16237	AS2 up vs ctr
TBCD	NM_005993	1.93e-06	0.728493	-1.3727	AS1 down vs ctr	0.698751	-1.43112	AS2 down vs ctr
CLEC2D	NM_001004419	1.99e-06	1.94089	1.94089	AS1 up vs ctr	2.95282	2.95282	AS2 up vs ctr
CHD5	NM_015557	1.99e-06	0.93794	-1.06617	AS1 down vs ctr	1.20392	1.20392	AS2 up vs ctr
MMP10	NM_002425	2.02e-06	2.06752	2.06752	AS1 up vs ctr	2.18173	2.18173	AS2 up vs ctr
ZMYM6	NM_007167	2.02e-06	1.16248	1.16248	AS1 up vs ctr	1.27369	1.27369	AS2 up vs ctr
CPSF6	NM_007007	2.02e-06	0.857014	-1.16684	AS1 down vs ctr	0.780978	-1.28045	AS2 down vs ctr
JARID2	NM_004973	2.03e-06	1.14942	1.14942	AS1 up vs ctr	1.56654	1.56654	AS2 up vs ctr
BCL2L1	NM_138578	2.04e-06	1.71118	1.71118	AS1 up vs ctr	1.99571	1.99571	AS2 up vs ctr
NPTN	NM_012428	2.07e-06	1.10788	1.10788	AS1 up vs ctr	1.08543	1.08543	AS2 up vs ctr
NRG1	NM_013960	2.08e-06	1.1938	1.1938	AS1 up vs ctr	1.24896	1.24896	AS2 up vs ctr
MME	NM_007288	2.1e-06	1.11978	1.11978	AS1 up vs ctr	1.16269	1.16269	AS2 up vs ctr
NOC4L	NM_024078	2.1e-06	0.629028	-1.58976	AS1 down vs ctr	0.66639	-1.50062	AS2 down vs ctr
GPR84	NM_020370	2.12e-06	2.37708	2.37708	AS1 up vs ctr	3.06265	3.06265	AS2 up vs ctr
GMDS	NM_001500	2.13e-06	0.397412	-2.51628	AS1 down vs ctr	0.583831	-1.71282	AS2 down vs ctr
HECTD3	NM_024602	2.14e-06	0.894081	-1.11847	AS1 down vs ctr	0.80893	-1.2362	AS2 down vs ctr
SHCBP1	NM_024745	2.14e-06	0.614675	-1.62688	AS1 down vs ctr	0.549928	-1.81842	AS2 down vs ctr
ACPL2	NM_152282	2.16e-06	0.711773	-1.40494	AS1 down vs ctr	0.698796	-1.43103	AS2 down vs ctr
CCNL1	NM_020307	2.19e-06	1.57617	1.57617	AS1 up vs ctr	1.56326	1.56326	AS2 up vs ctr
RHOBTB3	NM_014899	2.21e-06	0.78572	-1.27272	AS1 down vs ctr	0.583029	-1.71518	AS2 down vs ctr
RPLP0P2	NR_002775	2.24e-06	2.31437	2.31437	AS1 up vs ctr	3.22979	3.22979	AS2 up vs ctr
MYBL2	NM_002466	2.24e-06	0.431282	-2.31867	AS1 down vs ctr	0.417202	-2.39692	AS2 down vs ctr
GDPD3	NM_024307	2.28e-06	1.7501	1.7501	AS1 up vs ctr	2.16393	2.16393	AS2 up vs ctr
NOS3	NM_000603	2.29e-06	0.91725	-1.09022	AS1 down vs ctr	1.01538	1.01538	AS2 up vs ctr
ANKRD28	NM_001195098	2.32e-06	1.43275	1.43275	AS1 up vs ctr	1.32103	1.32103	AS2 up vs ctr
C10orf47	NM_153256	2.33e-06	1.50519	1.50519	AS1 up vs ctr	1.47288	1.47288	AS2 up vs ctr
SPOPL	NM_001001664	2.35e-06	1.76546	1.76546	AS1 up vs ctr	1.31601	1.31601	AS2 up vs ctr
DIABLO	NM_019887	2.35e-06	1.38361	1.38361	AS1 up vs ctr	1.222	1.222	AS2 up vs ctr
ZNF232	NM_014519	2.37e-06	2.06488	2.06488	AS1 up vs ctr	2.051	2.051	AS2 up vs ctr
HNRNPA2B1	NM_031243	2.38e-06	1.07193	1.07193	AS1 up vs ctr	1.08727	1.08727	AS2 up vs ctr
CTSC	NM_001814	2.39e-06	0.883053	-1.13243	AS1 down vs ctr	0.831429	-1.20275	AS2 down vs ctr
NAPRT1	NM_145201	2.39e-06	0.880517	-1.1357	AS1 down vs ctr	1.22692	1.22692	AS2 up vs ctr
USP4	NM_003363	2.41e-06	1.29249	1.29249	AS1 up vs ctr	1.27575	1.27575	AS2 up vs ctr
WRNIP1	NM_020135	2.42e-06	0.938642	-1.06537	AS1 down vs ctr	0.887449	-1.12683	AS2 down vs ctr
LY6G5B	NM_021221	2.46e-06	1.26613	1.26613	AS1 up vs ctr	1.88304	1.88304	AS2 up vs ctr
CARM1	NM_199141	2.47e-06	0.58856	-1.69906	AS1 down vs ctr	0.589722	-1.69571	AS2 down vs ctr
OPA1	NM_130837	2.49e-06	1.45924	1.45924	AS1 up vs ctr	1.58164	1.58164	AS2 up vs ctr
TNFRSF10B	NM_003842	2.49e-06	1.27062	1.27062	AS1 up vs ctr	1.18395	1.18395	AS2 up vs ctr
GIPC1	NM_005716	2.49e-06	0.795899	-1.25644	AS1 down vs ctr	0.738676	-1.35377	AS2 down vs ctr
WDR20	NM_181291	2.5e-06	1.27914	1.27914	AS1 up vs ctr	1.18117	1.18117	AS2 up vs ctr
TUBGCP4	NM_014444	2.5e-06	1.00186	1.00186	AS1 up vs ctr	0.955507	-1.04656	AS2 down vs ctr
KALRN	NM_003947	2.53e-06	0.765562	-1.30623	AS1 down vs ctr	0.635831	-1.57274	AS2 down vs ctr
FARSB	NM_005687	2.54e-06	0.881054	-1.135	AS1 down vs ctr	0.96619	-1.03499	AS2 down vs ctr
COL7A1	NM_000094	2.56e-06	1.01129	1.01129	AS1 up vs ctr	1.16529	1.16529	AS2 up vs ctr
COLEC12	NM_130386	2.56e-06	0.493564	-2.02608	AS1 down vs ctr	0.442828	-2.25821	AS2 down vs ctr
GFPT1	NM_002056	2.61e-06	1.37294	1.37294	AS1 up vs ctr	1.30966	1.30966	AS2 up vs ctr
LIMA1	NM_001113546	2.7e-06	1.26213	1.26213	AS1 up vs ctr	1.17699	1.17699	AS2 up vs ctr
ZYG11A	NM_001004339	2.75e-06	1.37765	1.37765	AS1 up vs ctr	1.32574	1.32574	AS2 up vs ctr
ADAMTSL1	NM_001040272	2.78e-06	0.818484	-1.22177	AS1 down vs ctr	0.641526	-1.55878	AS2 down vs ctr
TRIP12	NM_004238	2.82e-06	0.969983	-1.03095	AS1 down vs ctr	1.07195	1.07195	AS2 up vs ctr
ZZZ3	NM_015534	2.89e-06	1.81451	1.81451	AS1 up vs ctr	1.86529	1.86529	AS2 up vs ctr
EML2	NM_001193268	2.9e-06	0.989084	-1.01104	AS1 down vs ctr	0.969895	-1.03104	AS2 down vs ctr
EP400NL	NR_003290	2.93e-06	1.77066	1.77066	AS1 up vs ctr	2.08573	2.08573	AS2 up vs ctr
SLC28A3	NM_022127	3.02e-06	1.60737	1.60737	AS1 up vs ctr	1.69434	1.69434	AS2 up vs ctr
LETMD1	NM_015416	3.02e-06	1.53407	1.53407	AS1 up vs ctr	1.75067	1.75067	AS2 up vs ctr
IQGAP3	NM_178229	3.03e-06	0.450419	-2.22015	AS1 down vs ctr	0.457143	-2.1875	AS2 down vs ctr
NCS1	NM_014286	3.05e-06	0.741347	-1.3489	AS1 down vs ctr	0.832969	-1.20052	AS2 down vs ctr
PDCD6IP	NM_013374	3.08e-06	0.933344	-1.07142	AS1 down vs ctr	0.933652	-1.07106	AS2 down vs ctr
LIMK2	NM_016733	3.12e-06	1.62241	1.62241	AS1 up vs ctr	1.57272	1.57272	AS2 up vs ctr
RPRD2	NM_015203	3.17e-06	1.37972	1.37972	AS1 up vs ctr	1.43285	1.43285	AS2 up vs ctr
MLL5	NM_182931	3.19e-06	1.6982	1.6982	AS1 up vs ctr	1.53726	1.53726	AS2 up vs ctr
INHBA	NM_002192	3.2e-06	2.94438	2.94438	AS1 up vs ctr	3.52291	3.52291	AS2 up vs ctr
PFKFB4	NM_004567	3.2e-06	1.52423	1.52423	AS1 up vs ctr	2.13658	2.13658	AS2 up vs ctr
HDAC8	NM_018486	3.2e-06	0.443343	-2.25559	AS1 down vs ctr	0.425447	-2.35047	AS2 down vs ctr
ARHGAP9	NM_032496	3.21e-06	1.34353	1.34353	AS1 up vs ctr	1.14376	1.14376	AS2 up vs ctr
ATRN	NM_139321	3.21e-06	0.450398	-2.22026	AS1 down vs ctr	0.649928	-1.53863	AS2 down vs ctr
NXF1	NM_001081491	3.25e-06	1.16748	1.16748	AS1 up vs ctr	1.12893	1.12893	AS2 up vs ctr
BMF	NM_001003940	3.26e-06	1.94148	1.94148	AS1 up vs ctr	1.62535	1.62535	AS2 up vs ctr
MCOLN1	NM_020533	3.31e-06	0.92464	-1.0815	AS1 down vs ctr	0.707695	-1.41304	AS2 down vs ctr
C1orf43	NM_001098616	3.32e-06	1.56067	1.56067	AS1 up vs ctr	1.41433	1.41433	AS2 up vs ctr
ESCO1	NM_052911	3.34e-06	1.29855	1.29855	AS1 up vs ctr	1.61036	1.61036	AS2 up vs ctr
TRIM55	NM_033058	3.36e-06	1.67089	1.67089	AS1 up vs ctr	3.00201	3.00201	AS2 up vs ctr
TTC18	NM_145170	3.37e-06	1.50643	1.50643	AS1 up vs ctr	2.41877	2.41877	AS2 up vs ctr
QARS	NM_005051	3.43e-06	0.632831	-1.5802	AS1 down vs ctr	0.499162	-2.00336	AS2 down vs ctr
EEF1A2	NM_001958	3.49e-06	1.03303	1.03303	AS1 up vs ctr	1.52862	1.52862	AS2 up vs ctr
YWHAB	NM_003404	3.5e-06	0.925926	-1.08	AS1 down vs ctr	0.873626	-1.14465	AS2 down vs ctr
PIGN	NM_176787	3.53e-06	0.464133	-2.15455	AS1 down vs ctr	0.399697	-2.50189	AS2 down vs ctr
SLC35A3	NM_012243	3.54e-06	0.696635	-1.43547	AS1 down vs ctr	0.619094	-1.61526	AS2 down vs ctr
BAIAP3	NM_003933	3.55e-06	0.970827	-1.03005	AS1 down vs ctr	1.03032	1.03032	AS2 up vs ctr
MX1	NM_001144925	3.57e-06	1.87384	1.87384	AS1 up vs ctr	1.12541	1.12541	AS2 up vs ctr
GRB10	NM_001001555	3.57e-06	1.62558	1.62558	AS1 up vs ctr	1.54347	1.54347	AS2 up vs ctr
ZNF442	NM_030824	3.68e-06	2.48125	2.48125	AS1 up vs ctr	2.34971	2.34971	AS2 up vs ctr
KLC1	NM_001130107	3.71e-06	0.918241	-1.08904	AS1 down vs ctr	0.934253	-1.07037	AS2 down vs ctr
NAALADL2	NM_207015	3.78e-06	0.372264	-2.68627	AS1 down vs ctr	0.386607	-2.58661	AS2 down vs ctr
DCHS1	NM_003737	3.83e-06	0.556661	-1.79643	AS1 down vs ctr	0.470438	-2.12568	AS2 down vs ctr
SLC16A3	NM_001042422	3.86e-06	0.630657	-1.58565	AS1 down vs ctr	0.570676	-1.75231	AS2 down vs ctr
ADCY6	NM_015270	3.87e-06	0.562279	-1.77848	AS1 down vs ctr	0.467141	-2.14068	AS2 down vs ctr
TRIM4	NM_033017	3.91e-06	1.48517	1.48517	AS1 up vs ctr	1.52608	1.52608	AS2 up vs ctr
UIMC1	NM_016290	3.93e-06	1.95996	1.95996	AS1 up vs ctr	1.53264	1.53264	AS2 up vs ctr
HUS1	NM_004507	3.93e-06	1.13717	1.13717	AS1 up vs ctr	1.06512	1.06512	AS2 up vs ctr
SLC2A4RG	NM_020062	3.94e-06	0.948913	-1.05384	AS1 down vs ctr	1.18017	1.18017	AS2 up vs ctr
DDX24	NM_020414	3.96e-06	1.23009	1.23009	AS1 up vs ctr	1.04519	1.04519	AS2 up vs ctr
CDKL5	NM_001037343	3.96e-06	0.790416	-1.26516	AS1 down vs ctr	0.636093	-1.5721	AS2 down vs ctr
IFI30	NM_006332	4.03e-06	2.17698	2.17698	AS1 up vs ctr	2.3367	2.3367	AS2 up vs ctr
PPP3CC	NM_005605	4.04e-06	1.99814	1.99814	AS1 up vs ctr	1.92112	1.92112	AS2 up vs ctr
PIKFYVE	NM_015040	4.04e-06	1.36048	1.36048	AS1 up vs ctr	1.26302	1.26302	AS2 up vs ctr
PCLO	NM_014510	4.06e-06	3.68465	3.68465	AS1 up vs ctr	1.34841	1.34841	AS2 up vs ctr
CCDC138	NM_144978	4.06e-06	2.02869	2.02869	AS1 up vs ctr	2.76768	2.76768	AS2 up vs ctr
LOC339524	NR_026985	4.07e-06	1.23869	1.23869	AS1 up vs ctr	1.30748	1.30748	AS2 up vs ctr
SP140	NM_007237	4.08e-06	3.26156	3.26156	AS1 up vs ctr	2.51344	2.51344	AS2 up vs ctr
DHX36	NM_020865	4.12e-06	1.64207	1.64207	AS1 up vs ctr	1.78425	1.78425	AS2 up vs ctr
SMG6	NM_017575	4.14e-06	1.04046	1.04046	AS1 up vs ctr	1.09157	1.09157	AS2 up vs ctr
COPS6	NM_006833	4.14e-06	0.943994	-1.05933	AS1 down vs ctr	0.944113	-1.05919	AS2 down vs ctr
TAOK2	NM_016151	4.15e-06	0.978406	-1.02207	AS1 down vs ctr	0.890602	-1.12284	AS2 down vs ctr
PKMYT1	NM_182687	4.19e-06	0.645616	-1.54891	AS1 down vs ctr	0.696298	-1.43617	AS2 down vs ctr
PLAT	NM_000930	4.37e-06	0.893991	-1.11858	AS1 down vs ctr	0.888936	-1.12494	AS2 down vs ctr
FIGF	NM_004469	4.38e-06	1.93664	1.93664	AS1 up vs ctr	1.58444	1.58444	AS2 up vs ctr
TROVE2	NM_004600	4.38e-06	1.1026	1.1026	AS1 up vs ctr	0.862911	-1.15887	AS2 down vs ctr
NUP50	NM_007172	4.41e-06	1.59423	1.59423	AS1 up vs ctr	2.41452	2.41452	AS2 up vs ctr
KIRREL3	NM_032531	4.45e-06	0.597968	-1.67233	AS1 down vs ctr	0.510083	-1.96047	AS2 down vs ctr
EVPL	NM_001988	4.46e-06	0.949761	-1.0529	AS1 down vs ctr	0.972902	-1.02785	AS2 down vs ctr
XRCC4	NM_022550	4.47e-06	1.54968	1.54968	AS1 up vs ctr	1.61383	1.61383	AS2 up vs ctr
DENND5A	NM_015213	4.48e-06	1.13875	1.13875	AS1 up vs ctr	0.897351	-1.11439	AS2 down vs ctr
AMPD1	NM_000036	4.55e-06	1.85222	1.85222	AS1 up vs ctr	1.83213	1.83213	AS2 up vs ctr
FBXO31	NM_024735	4.58e-06	1.41506	1.41506	AS1 up vs ctr	1.31681	1.31681	AS2 up vs ctr
IFI44L	NM_006820	4.58e-06	0.778658	-1.28426	AS1 down vs ctr	0.496712	-2.01324	AS2 down vs ctr
ZNF280D	NM_017661	4.74e-06	0.976568	-1.02399	AS1 down vs ctr	0.977528	-1.02299	AS2 down vs ctr
KIF22	NM_007317	4.8e-06	0.636111	-1.57205	AS1 down vs ctr	0.606205	-1.64961	AS2 down vs ctr
C5orf22	NM_018356	4.88e-06	1.48019	1.48019	AS1 up vs ctr	1.36645	1.36645	AS2 up vs ctr
FSD1L	NM_207647	4.89e-06	3.23078	3.23078	AS1 up vs ctr	3.1726	3.1726	AS2 up vs ctr
C21orf58	NM_058180	4.93e-06	0.764834	-1.30747	AS1 down vs ctr	0.829183	-1.20601	AS2 down vs ctr
FUBP1	NM_003902	4.97e-06	1.04732	1.04732	AS1 up vs ctr	0.773166	-1.29338	AS2 down vs ctr
RAB11A	NM_004663	4.99e-06	1.01165	1.01165	AS1 up vs ctr	0.827076	-1.20908	AS2 down vs ctr
RABGGTB	NM_004582	5.06e-06	1.03188	1.03188	AS1 up vs ctr	1.02759	1.02759	AS2 up vs ctr
C7orf61	BC031966	5.07e-06	1.43902	1.43902	AS1 up vs ctr	1.82838	1.82838	AS2 up vs ctr
RRAGD	NM_021244	5.08e-06	2.3708	2.3708	AS1 up vs ctr	3.52371	3.52371	AS2 up vs ctr
CAMKK1	NM_032294	5.09e-06	1.2246	1.2246	AS1 up vs ctr	1.2619	1.2619	AS2 up vs ctr
FAM40A	NM_033088	5.14e-06	0.862596	-1.15929	AS1 down vs ctr	0.809632	-1.23513	AS2 down vs ctr
SNHG11	NR_003239	5.17e-06	1.30626	1.30626	AS1 up vs ctr	1.27058	1.27058	AS2 up vs ctr
DCLRE1C	NM_001033858	5.18e-06	2.01718	2.01718	AS1 up vs ctr	2.07404	2.07404	AS2 up vs ctr
AP2A1	NM_014203	5.22e-06	0.572717	-1.74606	AS1 down vs ctr	0.483833	-2.06683	AS2 down vs ctr
RCBTB1	NM_018191	5.23e-06	2.24365	2.24365	AS1 up vs ctr	2.09415	2.09415	AS2 up vs ctr
IL1B	NM_000576	5.24e-06	2.42504	2.42504	AS1 up vs ctr	1.73988	1.73988	AS2 up vs ctr
ZDHHC17	NM_015336	5.31e-06	0.624897	-1.60026	AS1 down vs ctr	0.568191	-1.75997	AS2 down vs ctr
PPARA	NM_005036	5.42e-06	1.62804	1.62804	AS1 up vs ctr	1.76798	1.76798	AS2 up vs ctr
SLC20A1	NM_005415	5.47e-06	1.20583	1.20583	AS1 up vs ctr	1.33338	1.33338	AS2 up vs ctr
TAF2	NM_003184	5.47e-06	0.794275	-1.25901	AS1 down vs ctr	0.951695	-1.05076	AS2 down vs ctr
SLC7A2	NM_003046	5.49e-06	0.736702	-1.3574	AS1 down vs ctr	0.896438	-1.11553	AS2 down vs ctr
EDNRB	NM_001122659	5.54e-06	2.94275	2.94275	AS1 up vs ctr	1.35234	1.35234	AS2 up vs ctr
ANO1	NM_018043	5.58e-06	0.523352	-1.91076	AS1 down vs ctr	0.552501	-1.80995	AS2 down vs ctr
SLC9A5	NM_004594	5.61e-06	0.713303	-1.40193	AS1 down vs ctr	1.02244	1.02244	AS2 up vs ctr
MLH3	NM_001040108	5.63e-06	2.15895	2.15895	AS1 up vs ctr	1.89774	1.89774	AS2 up vs ctr
INTS2	NR_026641	5.65e-06	2.06514	2.06514	AS1 up vs ctr	2.10862	2.10862	AS2 up vs ctr
LAMA3	NM_198129	5.65e-06	1.03483	1.03483	AS1 up vs ctr	1.2127	1.2127	AS2 up vs ctr
ASPH	NM_004318	5.66e-06	1.10807	1.10807	AS1 up vs ctr	0.941308	-1.06235	AS2 down vs ctr
ASB6	NM_017873	5.76e-06	1.12782	1.12782	AS1 up vs ctr	1.21413	1.21413	AS2 up vs ctr
ETNK1	NM_018638	5.82e-06	1.00685	1.00685	AS1 up vs ctr	0.81639	-1.22491	AS2 down vs ctr
AP1G1	NM_001030007	5.83e-06	1.07903	1.07903	AS1 up vs ctr	1.06532	1.06532	AS2 up vs ctr
CABYR	NM_012189	5.89e-06	2.03969	2.03969	AS1 up vs ctr	1.42232	1.42232	AS2 up vs ctr
LAMB3	NM_001017402	5.89e-06	1.40387	1.40387	AS1 up vs ctr	1.37086	1.37086	AS2 up vs ctr
ENOPH1	NM_021204	5.9e-06	1.59206	1.59206	AS1 up vs ctr	1.98609	1.98609	AS2 up vs ctr
ALG9	NM_024740	5.92e-06	1.02327	1.02327	AS1 up vs ctr	0.908667	-1.10051	AS2 down vs ctr
MECOM	NM_001105077	5.96e-06	1.27754	1.27754	AS1 up vs ctr	1.64059	1.64059	AS2 up vs ctr
SEMA6D	NM_153618	5.98e-06	1.79425	1.79425	AS1 up vs ctr	1.85817	1.85817	AS2 up vs ctr
TAF1D	NM_024116	6.03e-06	1.69005	1.69005	AS1 up vs ctr	1.55302	1.55302	AS2 up vs ctr
FMR1	NM_002024	6.04e-06	1.55913	1.55913	AS1 up vs ctr	1.39501	1.39501	AS2 up vs ctr
CPT1C	NM_001136052	6.06e-06	0.592561	-1.68759	AS1 down vs ctr	0.57576	-1.73684	AS2 down vs ctr
CTNNA1	NM_001903	6.07e-06	1.1604	1.1604	AS1 up vs ctr	1.13204	1.13204	AS2 up vs ctr
CYP27B1	NM_000785	6.18e-06	1.50713	1.50713	AS1 up vs ctr	1.57488	1.57488	AS2 up vs ctr
C19orf28	NM_174983	6.26e-06	0.840497	-1.18977	AS1 down vs ctr	0.682686	-1.4648	AS2 down vs ctr
SENP1	NM_014554	6.34e-06	1.12003	1.12003	AS1 up vs ctr	1.19517	1.19517	AS2 up vs ctr
ZSCAN12	NR_028077	6.38e-06	1.45303	1.45303	AS1 up vs ctr	1.4391	1.4391	AS2 up vs ctr
STK38L	NM_015000	6.44e-06	2.26389	2.26389	AS1 up vs ctr	2.13359	2.13359	AS2 up vs ctr
COMP	NM_000095	6.44e-06	1.07363	1.07363	AS1 up vs ctr	1.0251	1.0251	AS2 up vs ctr
CPSF3L	NM_017871	6.51e-06	0.566104	-1.76646	AS1 down vs ctr	0.636037	-1.57224	AS2 down vs ctr
EDEM1	NM_014674	6.68e-06	1.47356	1.47356	AS1 up vs ctr	1.23534	1.23534	AS2 up vs ctr
TYSND1	NM_173555	6.78e-06	1.18104	1.18104	AS1 up vs ctr	1.26343	1.26343	AS2 up vs ctr
DMXL2	NM_001174116	6.83e-06	0.677472	-1.47608	AS1 down vs ctr	0.761713	-1.31283	AS2 down vs ctr
RELN	NM_005045	6.83e-06	0.438478	-2.28061	AS1 down vs ctr	0.433144	-2.3087	AS2 down vs ctr
DAGLB	NM_139179	6.85e-06	1.41206	1.41206	AS1 up vs ctr	1.45571	1.45571	AS2 up vs ctr
BEND7	NM_152751	6.87e-06	0.859398	-1.1636	AS1 down vs ctr	1.39462	1.39462	AS2 up vs ctr
ACSS2	NM_001076552	6.88e-06	0.650495	-1.53729	AS1 down vs ctr	0.498723	-2.00512	AS2 down vs ctr
DDX54	NM_001111322	6.95e-06	0.970361	-1.03054	AS1 down vs ctr	1.06387	1.06387	AS2 up vs ctr
DNAH1	NM_015512	6.97e-06	1.35311	1.35311	AS1 up vs ctr	1.51576	1.51576	AS2 up vs ctr
SLC37A2	NM_198277	7e-06	1.16049	1.16049	AS1 up vs ctr	1.28804	1.28804	AS2 up vs ctr
AMOTL1	NM_130847	7.02e-06	0.989049	-1.01107	AS1 down vs ctr	0.904443	-1.10565	AS2 down vs ctr
NEURL4	NM_032442	7.03e-06	0.859056	-1.16407	AS1 down vs ctr	0.885196	-1.12969	AS2 down vs ctr
UBA1	NM_003334	7.05e-06	0.721622	-1.38577	AS1 down vs ctr	0.616034	-1.62329	AS2 down vs ctr
ABCC3	NM_003786	7.09e-06	0.806641	-1.23971	AS1 down vs ctr	0.833459	-1.19982	AS2 down vs ctr
MYCBP2	NM_015057	7.11e-06	1.29157	1.29157	AS1 up vs ctr	1.24392	1.24392	AS2 up vs ctr
CFP	NM_002621	7.13e-06	1.41129	1.41129	AS1 up vs ctr	1.77066	1.77066	AS2 up vs ctr
MTOR	NM_004958	7.23e-06	1.07936	1.07936	AS1 up vs ctr	1.11971	1.11971	AS2 up vs ctr
PLD2	NM_002663	7.25e-06	0.589563	-1.69617	AS1 down vs ctr	0.573623	-1.7433	AS2 down vs ctr
ZNF438	NM_001143770	7.27e-06	1.25354	1.25354	AS1 up vs ctr	3.0283	3.0283	AS2 up vs ctr
ARF3	NM_001659	7.41e-06	0.813569	-1.22915	AS1 down vs ctr	0.778592	-1.28437	AS2 down vs ctr
STAC3	NM_145064	7.42e-06	1.38195	1.38195	AS1 up vs ctr	1.49146	1.49146	AS2 up vs ctr
PIK3IP1	NM_052880	7.43e-06	1.6464	1.6464	AS1 up vs ctr	1.03255	1.03255	AS2 up vs ctr
KLHL24	NM_017644	7.54e-06	3.72437	3.72437	AS1 up vs ctr	2.9469	2.9469	AS2 up vs ctr
TMEM185A	NM_032508	7.61e-06	1.21759	1.21759	AS1 up vs ctr	1.06866	1.06866	AS2 up vs ctr
RANBP2	NM_006267	7.68e-06	0.777121	-1.2868	AS1 down vs ctr	0.927895	-1.07771	AS2 down vs ctr
TNP2	NM_005425	7.77e-06	1.47559	1.47559	AS1 up vs ctr	1.10534	1.10534	AS2 up vs ctr
HAL	NM_002108	7.79e-06	1.44359	1.44359	AS1 up vs ctr	1.98405	1.98405	AS2 up vs ctr
PAQR8	NM_133367	7.89e-06	0.611695	-1.6348	AS1 down vs ctr	0.618825	-1.61597	AS2 down vs ctr
MYEF2	NM_016132	7.96e-06	1.373	1.373	AS1 up vs ctr	1.89701	1.89701	AS2 up vs ctr
MED17	NM_004268	7.98e-06	0.881037	-1.13503	AS1 down vs ctr	0.799588	-1.25064	AS2 down vs ctr
POLR2B	NM_000938	7.99e-06	0.993305	-1.00674	AS1 down vs ctr	1.00503	1.00503	AS2 up vs ctr
ZNF326	NM_182976	8.11e-06	1.37518	1.37518	AS1 up vs ctr	1.57785	1.57785	AS2 up vs ctr
SLC9A9	NM_173653	8.15e-06	0.304807	-3.28077	AS1 down vs ctr	0.352193	-2.83936	AS2 down vs ctr
MFF	NM_020194	8.25e-06	0.877548	-1.13954	AS1 down vs ctr	1.05882	1.05882	AS2 up vs ctr
DHX58	NM_024119	8.27e-06	1.33073	1.33073	AS1 up vs ctr	1.26826	1.26826	AS2 up vs ctr
BRWD1	NM_033656	8.32e-06	1.56742	1.56742	AS1 up vs ctr	1.3473	1.3473	AS2 up vs ctr
ADORA2A	NM_000675	8.51e-06	1.5746	1.5746	AS1 up vs ctr	1.58731	1.58731	AS2 up vs ctr
ACSF2	NM_025149	8.57e-06	0.721719	-1.38558	AS1 down vs ctr	0.502319	-1.99077	AS2 down vs ctr
SMURF2	NM_022739	8.66e-06	0.988545	-1.01159	AS1 down vs ctr	0.885071	-1.12985	AS2 down vs ctr
CCDC125	NM_176816	8.68e-06	1.44814	1.44814	AS1 up vs ctr	1.42646	1.42646	AS2 up vs ctr
SLC39A13	NM_001128225	8.68e-06	0.697444	-1.43381	AS1 down vs ctr	0.592467	-1.68786	AS2 down vs ctr
SAV1	NM_021818	8.7e-06	2.44077	2.44077	AS1 up vs ctr	1.88688	1.88688	AS2 up vs ctr
SUPT6H	NM_003170	9.28e-06	0.984203	-1.01605	AS1 down vs ctr	1.05914	1.05914	AS2 up vs ctr
TESK1	NM_006285	9.33e-06	0.790955	-1.26429	AS1 down vs ctr	0.853899	-1.1711	AS2 down vs ctr
CEL	NM_001807	9.34e-06	1.30086	1.30086	AS1 up vs ctr	1.77427	1.77427	AS2 up vs ctr
IL1RAPL1	NM_014271	9.35e-06	1.08526	1.08526	AS1 up vs ctr	1.04188	1.04188	AS2 up vs ctr
FAT4	NM_024582	9.35e-06	0.763179	-1.31031	AS1 down vs ctr	0.657412	-1.52112	AS2 down vs ctr
CALML4	NM_033429	9.48e-06	1.27521	1.27521	AS1 up vs ctr	1.6017	1.6017	AS2 up vs ctr
C11orf49	NM_001003676	9.53e-06	0.493261	-2.02733	AS1 down vs ctr	0.60391	-1.65588	AS2 down vs ctr
HTRA4	NM_153692	9.56e-06	1.51695	1.51695	AS1 up vs ctr	2.05243	2.05243	AS2 up vs ctr
DDRGK1	NM_023935	9.58e-06	1.49562	1.49562	AS1 up vs ctr	1.77326	1.77326	AS2 up vs ctr
JAM2	NM_021219	9.59e-06	0.33083	-3.0227	AS1 down vs ctr	0.291759	-3.42748	AS2 down vs ctr
NIPBL	NM_015384	9.67e-06	1.55968	1.55968	AS1 up vs ctr	1.67265	1.67265	AS2 up vs ctr
DENND5B	NM_144973	9.69e-06	1.84714	1.84714	AS1 up vs ctr	1.40133	1.40133	AS2 up vs ctr
MX2	NM_002463	9.73e-06	1.36236	1.36236	AS1 up vs ctr	1.00647	1.00647	AS2 up vs ctr
GRIK2	NM_175768	9.74e-06	0.370581	-2.69847	AS1 down vs ctr	0.564534	-1.77137	AS2 down vs ctr
HOXB5	NM_002147	9.75e-06	1.09736	1.09736	AS1 up vs ctr	1.64798	1.64798	AS2 up vs ctr
GSTM4	NM_000850	9.89e-06	0.689292	-1.45076	AS1 down vs ctr	0.77421	-1.29164	AS2 down vs ctr
AP3D1	NM_003938	9.9e-06	0.828786	-1.20658	AS1 down vs ctr	0.837168	-1.1945	AS2 down vs ctr
ZNF473	NM_015428	1.02e-05	2.71505	2.71505	AS1 up vs ctr	2.17281	2.17281	AS2 up vs ctr
SIDT2	NM_001040455	1.02e-05	0.736687	-1.35743	AS1 down vs ctr	0.83646	-1.19551	AS2 down vs ctr
DYRK3	NM_001004023	1.03e-05	2.54627	2.54627	AS1 up vs ctr	2.49938	2.49938	AS2 up vs ctr
VEPH1	NM_024621	1.03e-05	0.734718	-1.36107	AS1 down vs ctr	0.638917	-1.56515	AS2 down vs ctr
GTDC1	NM_001006636	1.04e-05	1.09317	1.09317	AS1 up vs ctr	1.09839	1.09839	AS2 up vs ctr
TIPARP	NM_015508	1.05e-05	1.83915	1.83915	AS1 up vs ctr	1.70656	1.70656	AS2 up vs ctr
NAA35	NM_024635	1.05e-05	1.67346	1.67346	AS1 up vs ctr	1.6928	1.6928	AS2 up vs ctr
LAT	NM_014387	1.05e-05	1.26101	1.26101	AS1 up vs ctr	1.67632	1.67632	AS2 up vs ctr
DOCK1	NM_001380	1.05e-05	0.898871	-1.11251	AS1 down vs ctr	0.842735	-1.18661	AS2 down vs ctr
GAS6	NM_000820	1.05e-05	0.61812	-1.61781	AS1 down vs ctr	0.484623	-2.06346	AS2 down vs ctr
SHC4	NM_203349	1.06e-05	2.94326	2.94326	AS1 up vs ctr	2.50568	2.50568	AS2 up vs ctr
RBM47	NM_001098634	1.06e-05	1.67036	1.67036	AS1 up vs ctr	1.79148	1.79148	AS2 up vs ctr
PRRG1	NM_001173486	1.06e-05	1.22081	1.22081	AS1 up vs ctr	0.986009	-1.01419	AS2 down vs ctr
POLN	NM_181808	1.06e-05	0.901483	-1.10928	AS1 down vs ctr	1.90966	1.90966	AS2 up vs ctr
PDK1	NM_002610	1.07e-05	1.51178	1.51178	AS1 up vs ctr	1.4117	1.4117	AS2 up vs ctr
GLE1	NM_001003722	1.07e-05	1.40675	1.40675	AS1 up vs ctr	1.56314	1.56314	AS2 up vs ctr
MRE11A	NM_005591	1.07e-05	0.660252	-1.51457	AS1 down vs ctr	0.668523	-1.49583	AS2 down vs ctr
C14orf49	NM_152592	1.08e-05	0.910175	-1.09869	AS1 down vs ctr	0.858028	-1.16546	AS2 down vs ctr
SLC2A1	NM_006516	1.08e-05	0.900428	-1.11058	AS1 down vs ctr	0.802295	-1.24642	AS2 down vs ctr
XRCC1	NM_006297	1.08e-05	0.653305	-1.53068	AS1 down vs ctr	0.594795	-1.68125	AS2 down vs ctr
TBX5	NM_181486	1.1e-05	1.01163	1.01163	AS1 up vs ctr	1.3125	1.3125	AS2 up vs ctr
FANCI	NM_001113378	1.11e-05	0.437036	-2.28814	AS1 down vs ctr	0.387091	-2.58337	AS2 down vs ctr
ESYT2	NM_020728	1.12e-05	1.04851	1.04851	AS1 up vs ctr	0.806337	-1.24018	AS2 down vs ctr
TBL3	NM_006453	1.12e-05	0.752646	-1.32865	AS1 down vs ctr	0.750547	-1.33236	AS2 down vs ctr
RDH10	NM_172037	1.13e-05	2.52755	2.52755	AS1 up vs ctr	2.25225	2.25225	AS2 up vs ctr
KIF2A	NM_001098511	1.14e-05	0.437048	-2.28808	AS1 down vs ctr	0.41375	-2.41692	AS2 down vs ctr
SARS	NM_006513	1.15e-05	1.50455	1.50455	AS1 up vs ctr	1.49176	1.49176	AS2 up vs ctr
ABI1	NM_005470	1.15e-05	1.15523	1.15523	AS1 up vs ctr	0.871844	-1.14699	AS2 down vs ctr
WNT2B	NM_024494	1.16e-05	1.63792	1.63792	AS1 up vs ctr	1.70036	1.70036	AS2 up vs ctr
MTHFD2L	NM_001144978	1.16e-05	1.3067	1.3067	AS1 up vs ctr	1.55874	1.55874	AS2 up vs ctr
FKBP7	NM_181342	1.17e-05	1.09054	1.09054	AS1 up vs ctr	1.0629	1.0629	AS2 up vs ctr
ST6GALNAC3	NM_152996	1.17e-05	0.542593	-1.843	AS1 down vs ctr	0.554091	-1.80476	AS2 down vs ctr
GALT	NM_000155	1.18e-05	0.723465	-1.38224	AS1 down vs ctr	0.673488	-1.48481	AS2 down vs ctr
RIPK1	NM_003804	1.19e-05	1.80641	1.80641	AS1 up vs ctr	1.55353	1.55353	AS2 up vs ctr
CD22	NM_001771	1.19e-05	1.55459	1.55459	AS1 up vs ctr	1.54793	1.54793	AS2 up vs ctr
HELQ	NM_133636	1.19e-05	1.48917	1.48917	AS1 up vs ctr	1.80139	1.80139	AS2 up vs ctr
LARP4	NM_052879	1.19e-05	1.39366	1.39366	AS1 up vs ctr	1.41413	1.41413	AS2 up vs ctr
STK25	NM_006374	1.19e-05	0.661506	-1.5117	AS1 down vs ctr	0.63065	-1.58567	AS2 down vs ctr
SYNRG	NM_007247	1.24e-05	1.10839	1.10839	AS1 up vs ctr	0.958761	-1.04301	AS2 down vs ctr
GPN2	NM_018066	1.25e-05	1.42417	1.42417	AS1 up vs ctr	1.55609	1.55609	AS2 up vs ctr
ITCH	NM_031483	1.25e-05	1.22636	1.22636	AS1 up vs ctr	1.0555	1.0555	AS2 up vs ctr
RRN3P3	NR_027460	1.26e-05	1.27759	1.27759	AS1 up vs ctr	1.18179	1.18179	AS2 up vs ctr
LYPD3	NM_014400	1.28e-05	1.59988	1.59988	AS1 up vs ctr	1.88819	1.88819	AS2 up vs ctr
N4BP2L2	NM_014887	1.29e-05	1.20983	1.20983	AS1 up vs ctr	1.22301	1.22301	AS2 up vs ctr
TRAK1	NM_001042646	1.3e-05	1.09388	1.09388	AS1 up vs ctr	1.27385	1.27385	AS2 up vs ctr
PEX6	NM_000287	1.3e-05	0.984167	-1.01609	AS1 down vs ctr	1.08325	1.08325	AS2 up vs ctr
DPF1	NM_001135155	1.31e-05	0.584192	-1.71177	AS1 down vs ctr	0.583441	-1.71397	AS2 down vs ctr
C1orf103	NM_018372	1.32e-05	2.71502	2.71502	AS1 up vs ctr	2.51395	2.51395	AS2 up vs ctr
FARP1	NM_005766	1.32e-05	0.649526	-1.53959	AS1 down vs ctr	0.641648	-1.55849	AS2 down vs ctr
CNTLN	NM_017738	1.32e-05	0.587127	-1.70321	AS1 down vs ctr	0.953554	-1.04871	AS2 down vs ctr
LMAN1	NM_005570	1.33e-05	1.19633	1.19633	AS1 up vs ctr	0.975068	-1.02557	AS2 down vs ctr
NRBP2	NM_178564	1.33e-05	0.720129	-1.38864	AS1 down vs ctr	0.618213	-1.61757	AS2 down vs ctr
RTN4	NM_020532	1.35e-05	1.25298	1.25298	AS1 up vs ctr	1.15421	1.15421	AS2 up vs ctr
ARL4D	NM_001661	1.36e-05	1.34583	1.34583	AS1 up vs ctr	1.05187	1.05187	AS2 up vs ctr
ACER3	NM_018367	1.37e-05	1.88149	1.88149	AS1 up vs ctr	1.88167	1.88167	AS2 up vs ctr
PLCB1	NM_182734	1.37e-05	0.831557	-1.20256	AS1 down vs ctr	0.448587	-2.22922	AS2 down vs ctr
TAB3	NM_152787	1.38e-05	2.03668	2.03668	AS1 up vs ctr	1.96782	1.96782	AS2 up vs ctr
RPP25	NM_017793	1.38e-05	2.00475	2.00475	AS1 up vs ctr	2.10471	2.10471	AS2 up vs ctr
VPS39	NM_015289	1.41e-05	1.05629	1.05629	AS1 up vs ctr	0.964336	-1.03698	AS2 down vs ctr
POLD1	NM_002691	1.42e-05	0.777882	-1.28554	AS1 down vs ctr	0.773053	-1.29357	AS2 down vs ctr
ST6GALNAC4	NM_175039	1.43e-05	0.653619	-1.52994	AS1 down vs ctr	0.611958	-1.6341	AS2 down vs ctr
PPIL2	NM_014337	1.44e-05	0.456108	-2.19246	AS1 down vs ctr	0.447755	-2.23336	AS2 down vs ctr
SLC26A6	NM_001040454	1.45e-05	0.956335	-1.04566	AS1 down vs ctr	1.25988	1.25988	AS2 up vs ctr
FADS2	NM_004265	1.45e-05	0.702	-1.4245	AS1 down vs ctr	0.547287	-1.82719	AS2 down vs ctr
PPME1	NM_016147	1.48e-05	1.40083	1.40083	AS1 up vs ctr	1.33498	1.33498	AS2 up vs ctr
HTR2B	NM_000867	1.48e-05	0.431551	-2.31722	AS1 down vs ctr	0.427156	-2.34107	AS2 down vs ctr
RGS7	NM_002924	1.51e-05	0.519449	-1.92512	AS1 down vs ctr	0.550122	-1.81778	AS2 down vs ctr
ACP1	NR_024080	1.54e-05	1.26228	1.26228	AS1 up vs ctr	1.42614	1.42614	AS2 up vs ctr
GLA	NM_000169	1.55e-05	1.33459	1.33459	AS1 up vs ctr	1.2813	1.2813	AS2 up vs ctr
WDR36	NM_139281	1.56e-05	0.7213	-1.38639	AS1 down vs ctr	0.685427	-1.45895	AS2 down vs ctr
SMG5	NM_015327	1.57e-05	1.39939	1.39939	AS1 up vs ctr	1.33355	1.33355	AS2 up vs ctr
TBX3	NM_016569	1.64e-05	1.68784	1.68784	AS1 up vs ctr	1.66325	1.66325	AS2 up vs ctr
SHROOM3	NM_020859	1.64e-05	1.53299	1.53299	AS1 up vs ctr	1.9407	1.9407	AS2 up vs ctr
DCUN1D2	NM_001014283	1.67e-05	3.35101	3.35101	AS1 up vs ctr	2.96726	2.96726	AS2 up vs ctr
ST7	NM_021908	1.67e-05	1.41347	1.41347	AS1 up vs ctr	1.56958	1.56958	AS2 up vs ctr
SRPK2	NM_182691	1.67e-05	1.35436	1.35436	AS1 up vs ctr	0.640998	-1.56007	AS2 down vs ctr
C3orf62	NM_198562	1.68e-05	4.65347	4.65347	AS1 up vs ctr	6.31754	6.31754	AS2 up vs ctr
C15orf26	AK302120	1.69e-05	1.59214	1.59214	AS1 up vs ctr	1.88725	1.88725	AS2 up vs ctr
SCN5A	NM_001099404	1.7e-05	0.989456	-1.01066	AS1 down vs ctr	1.49286	1.49286	AS2 up vs ctr
SLMO1	NM_001142405	1.71e-05	1.61393	1.61393	AS1 up vs ctr	1.75581	1.75581	AS2 up vs ctr
PI4K2A	NM_018425	1.72e-05	1.46794	1.46794	AS1 up vs ctr	1.33281	1.33281	AS2 up vs ctr
ERCC6	NM_000124	1.73e-05	1.02959	1.02959	AS1 up vs ctr	1.11657	1.11657	AS2 up vs ctr
CLTC	NM_004859	1.73e-05	1.02061	1.02061	AS1 up vs ctr	0.963499	-1.03788	AS2 down vs ctr
LIMS2	NM_001136037	1.73e-05	0.662172	-1.51018	AS1 down vs ctr	0.727458	-1.37465	AS2 down vs ctr
ALG11	NM_001004127	1.75e-05	0.638755	-1.56554	AS1 down vs ctr	1.03947	1.03947	AS2 up vs ctr
CDKL2	NM_003948	1.76e-05	2.38069	2.38069	AS1 up vs ctr	3.14654	3.14654	AS2 up vs ctr
NT5DC2	NM_022908	1.76e-05	0.672727	-1.48649	AS1 down vs ctr	0.685747	-1.45826	AS2 down vs ctr
TAPBP	NM_003190	1.78e-05	0.72573	-1.37792	AS1 down vs ctr	0.762565	-1.31136	AS2 down vs ctr
CACNA1A	NM_001127221	1.78e-05	0.685948	-1.45784	AS1 down vs ctr	0.717806	-1.39313	AS2 down vs ctr
MYH3	NM_002470	1.79e-05	1.65195	1.65195	AS1 up vs ctr	1.74294	1.74294	AS2 up vs ctr
C17orf44	NR_026951	1.79e-05	1.6025	1.6025	AS1 up vs ctr	1.53675	1.53675	AS2 up vs ctr
KRR1	NM_007043	1.79e-05	1.21558	1.21558	AS1 up vs ctr	1.11478	1.11478	AS2 up vs ctr
FBRS	NM_001105079	1.79e-05	0.927087	-1.07865	AS1 down vs ctr	1.02588	1.02588	AS2 up vs ctr
HERC6	NM_017912	1.8e-05	2.91515	2.91515	AS1 up vs ctr	1.08166	1.08166	AS2 up vs ctr
ZNF642	NM_198494	1.8e-05	1.87255	1.87255	AS1 up vs ctr	1.88456	1.88456	AS2 up vs ctr
SEMA3F	NM_004186	1.8e-05	1.15006	1.15006	AS1 up vs ctr	1.1701	1.1701	AS2 up vs ctr
ASPM	NM_018136	1.8e-05	0.446653	-2.23888	AS1 down vs ctr	0.451023	-2.21718	AS2 down vs ctr
CRYZ	NM_001130042	1.83e-05	1.36946	1.36946	AS1 up vs ctr	1.15212	1.15212	AS2 up vs ctr
SLC2A5	NM_003039	1.87e-05	1.02388	1.02388	AS1 up vs ctr	1.46293	1.46293	AS2 up vs ctr
TENC1	NM_170754	1.89e-05	0.597671	-1.67316	AS1 down vs ctr	0.613638	-1.62963	AS2 down vs ctr
SORL1	NM_003105	1.91e-05	0.629953	-1.58742	AS1 down vs ctr	0.617158	-1.62033	AS2 down vs ctr
TC2N	NM_152332	1.92e-05	2.33863	2.33863	AS1 up vs ctr	2.77447	2.77447	AS2 up vs ctr
CNOT4	NM_001190849	1.92e-05	1.01879	1.01879	AS1 up vs ctr	0.916316	-1.09133	AS2 down vs ctr
PDPR	NM_017990	1.95e-05	1.8192	1.8192	AS1 up vs ctr	1.46113	1.46113	AS2 up vs ctr
RAPGEFL1	NM_016339	1.98e-05	1.29651	1.29651	AS1 up vs ctr	1.86205	1.86205	AS2 up vs ctr
TLN2	NM_015059	1.99e-05	0.638952	-1.56506	AS1 down vs ctr	0.567405	-1.76241	AS2 down vs ctr
COL5A1	NM_000093	2.03e-05	0.704883	-1.41867	AS1 down vs ctr	0.657834	-1.52014	AS2 down vs ctr
SMEK1	NM_032560	2.04e-05	1.97033	1.97033	AS1 up vs ctr	1.82537	1.82537	AS2 up vs ctr
C22orf46	NM_001142964	2.05e-05	1.31167	1.31167	AS1 up vs ctr	1.71012	1.71012	AS2 up vs ctr
ILK	NM_004517	2.07e-05	0.647084	-1.5454	AS1 down vs ctr	0.470337	-2.12613	AS2 down vs ctr
PTPRH	NM_002842	2.08e-05	1.22564	1.22564	AS1 up vs ctr	1.374	1.374	AS2 up vs ctr
REN	NM_000537	2.09e-05	1.55281	1.55281	AS1 up vs ctr	1.51974	1.51974	AS2 up vs ctr
ROD1	NM_005156	2.1e-05	1.33663	1.33663	AS1 up vs ctr	1.47226	1.47226	AS2 up vs ctr
OAS1	NM_016816	2.1e-05	1.18148	1.18148	AS1 up vs ctr	0.934973	-1.06955	AS2 down vs ctr
CDC5L	NM_001253	2.12e-05	1.30265	1.30265	AS1 up vs ctr	1.2897	1.2897	AS2 up vs ctr
PUM2	NM_015317	2.13e-05	1.73825	1.73825	AS1 up vs ctr	1.60423	1.60423	AS2 up vs ctr
C13orf33	NM_032849	2.15e-05	1.36695	1.36695	AS1 up vs ctr	1.11587	1.11587	AS2 up vs ctr
40976	NM_001002265	2.18e-05	1.84557	1.84557	AS1 up vs ctr	1.7941	1.7941	AS2 up vs ctr
ENAH	NM_001008493	2.18e-05	1.17359	1.17359	AS1 up vs ctr	1.06665	1.06665	AS2 up vs ctr
TCP11L2	NM_152772	2.19e-05	2.49247	2.49247	AS1 up vs ctr	2.46482	2.46482	AS2 up vs ctr
MTNR1A	NM_005958	2.2e-05	1.59472	1.59472	AS1 up vs ctr	2.10614	2.10614	AS2 up vs ctr
C6orf89	NM_152734	2.2e-05	0.945887	-1.05721	AS1 down vs ctr	0.891587	-1.1216	AS2 down vs ctr
C12orf39	NM_030572	2.21e-05	3.6003	3.6003	AS1 up vs ctr	5.56764	5.56764	AS2 up vs ctr
HM13	NM_178580	2.21e-05	1.31706	1.31706	AS1 up vs ctr	1.29843	1.29843	AS2 up vs ctr
PPP1R13L	NM_006663	2.22e-05	1.25963	1.25963	AS1 up vs ctr	1.51846	1.51846	AS2 up vs ctr
TMEM189	NR_027889	2.24e-05	1.41468	1.41468	AS1 up vs ctr	1.29682	1.29682	AS2 up vs ctr
FANCL	NM_001114636	2.25e-05	0.863133	-1.15857	AS1 down vs ctr	0.523687	-1.90954	AS2 down vs ctr
ADM2	NM_024866	2.28e-05	1.15063	1.15063	AS1 up vs ctr	1.38877	1.38877	AS2 up vs ctr
COQ4	NM_016035	2.29e-05	1.03583	1.03583	AS1 up vs ctr	1.16114	1.16114	AS2 up vs ctr
ARHGAP22	NM_021226	2.31e-05	1.49813	1.49813	AS1 up vs ctr	1.54097	1.54097	AS2 up vs ctr
FLOT1	NM_005803	2.31e-05	1.41188	1.41188	AS1 up vs ctr	2.03362	2.03362	AS2 up vs ctr
VPS28	NM_183057	2.33e-05	0.809134	-1.23589	AS1 down vs ctr	0.814153	-1.22827	AS2 down vs ctr
ZNF317	NM_020933	2.34e-05	1.77368	1.77368	AS1 up vs ctr	1.54937	1.54937	AS2 up vs ctr
ITGA2B	NM_000419	2.37e-05	1.08949	1.08949	AS1 up vs ctr	1.33283	1.33283	AS2 up vs ctr
ARSJ	NM_024590	2.38e-05	0.515373	-1.94034	AS1 down vs ctr	0.525978	-1.90122	AS2 down vs ctr
FXR1	NM_001013439	2.41e-05	1.47012	1.47012	AS1 up vs ctr	1.34393	1.34393	AS2 up vs ctr
TUBGCP5	NM_052903	2.41e-05	0.875771	-1.14185	AS1 down vs ctr	0.868678	-1.15117	AS2 down vs ctr
SCLT1	NM_144643	2.41e-05	0.742141	-1.34745	AS1 down vs ctr	0.90634	-1.10334	AS2 down vs ctr
TMCO4	NM_181719	2.42e-05	0.676778	-1.47759	AS1 down vs ctr	0.59458	-1.68186	AS2 down vs ctr
LLGL1	NM_004140	2.43e-05	0.624841	-1.60041	AS1 down vs ctr	0.574149	-1.74171	AS2 down vs ctr
PLEKHA4	NM_020904	2.45e-05	0.746034	-1.34042	AS1 down vs ctr	0.68419	-1.46158	AS2 down vs ctr
DFNB31	NM_015404	2.46e-05	1.14876	1.14876	AS1 up vs ctr	1.21565	1.21565	AS2 up vs ctr
TM4SF1	NM_014220	2.49e-05	1.53742	1.53742	AS1 up vs ctr	1.28927	1.28927	AS2 up vs ctr
MMP2	NM_004530	2.49e-05	1.33726	1.33726	AS1 up vs ctr	1.29011	1.29011	AS2 up vs ctr
SLC6A13	NM_016615	2.51e-05	1.35791	1.35791	AS1 up vs ctr	1.56746	1.56746	AS2 up vs ctr
FHDC1	NM_033393	2.52e-05	1.75416	1.75416	AS1 up vs ctr	2.26524	2.26524	AS2 up vs ctr
MAP1A	NM_002373	2.52e-05	0.893288	-1.11946	AS1 down vs ctr	0.849131	-1.17768	AS2 down vs ctr
GPR180	NM_180989	2.52e-05	0.564221	-1.77236	AS1 down vs ctr	0.546553	-1.82965	AS2 down vs ctr
C11orf57	NM_018195	2.53e-05	1.85578	1.85578	AS1 up vs ctr	1.80125	1.80125	AS2 up vs ctr
PTPRU	NM_005704	2.55e-05	1.18013	1.18013	AS1 up vs ctr	1.46177	1.46177	AS2 up vs ctr
HIST1H3D	NM_003530	2.55e-05	0.623841	-1.60297	AS1 down vs ctr	0.719054	-1.39072	AS2 down vs ctr
IL4R	NM_000418	2.56e-05	1.92255	1.92255	AS1 up vs ctr	1.88801	1.88801	AS2 up vs ctr
IGF2R	NM_000876	2.56e-05	1.34913	1.34913	AS1 up vs ctr	1.37482	1.37482	AS2 up vs ctr
RASA1	NM_002890	2.58e-05	0.645529	-1.54912	AS1 down vs ctr	0.51925	-1.92585	AS2 down vs ctr
USP49	NM_018561	2.61e-05	1.40554	1.40554	AS1 up vs ctr	1.24102	1.24102	AS2 up vs ctr
BTN2A1	NM_078476	2.62e-05	1.87348	1.87348	AS1 up vs ctr	1.86802	1.86802	AS2 up vs ctr
C11orf2	NM_013265	2.62e-05	1.0495	1.0495	AS1 up vs ctr	1.09113	1.09113	AS2 up vs ctr
DLG5	NM_004747	2.62e-05	1.03344	1.03344	AS1 up vs ctr	1.03405	1.03405	AS2 up vs ctr
METTL9	NM_016025	2.62e-05	1.01313	1.01313	AS1 up vs ctr	1.03667	1.03667	AS2 up vs ctr
C5orf42	BC144069	2.63e-05	1.13137	1.13137	AS1 up vs ctr	0.925818	-1.08013	AS2 down vs ctr
TSC22D2	NM_014779	2.63e-05	0.849416	-1.17728	AS1 down vs ctr	0.759873	-1.31601	AS2 down vs ctr
HDGFRP2	NM_001001520	2.63e-05	0.698008	-1.43265	AS1 down vs ctr	0.614484	-1.62738	AS2 down vs ctr
KIAA1841	NM_001129993	2.64e-05	0.670912	-1.49051	AS1 down vs ctr	0.621257	-1.60964	AS2 down vs ctr
ZNF114	NM_153608	2.66e-05	3.06134	3.06134	AS1 up vs ctr	2.32079	2.32079	AS2 up vs ctr
ELOVL5	NM_021814	2.66e-05	1.0134	1.0134	AS1 up vs ctr	0.950827	-1.05172	AS2 down vs ctr
UACA	NM_018003	2.67e-05	0.574604	-1.74033	AS1 down vs ctr	0.663469	-1.50723	AS2 down vs ctr
UBXN7	NM_015562	2.68e-05	0.96782	-1.03325	AS1 down vs ctr	1.31983	1.31983	AS2 up vs ctr
TM9SF2	NM_004800	2.69e-05	1.10102	1.10102	AS1 up vs ctr	1.02067	1.02067	AS2 up vs ctr
TDP2	NM_016614	2.7e-05	1.89954	1.89954	AS1 up vs ctr	1.88667	1.88667	AS2 up vs ctr
FLRT3	NM_198391	2.7e-05	0.550304	-1.81718	AS1 down vs ctr	0.49597	-2.01625	AS2 down vs ctr
CCDC91	NM_018318	2.71e-05	1.73065	1.73065	AS1 up vs ctr	1.73109	1.73109	AS2 up vs ctr
BSG	NM_001728	2.73e-05	1.12612	1.12612	AS1 up vs ctr	1.10699	1.10699	AS2 up vs ctr
ATP6V1C1	NM_001695	2.74e-05	2.14869	2.14869	AS1 up vs ctr	1.93373	1.93373	AS2 up vs ctr
ARRDC3	NM_020801	2.75e-05	2.54119	2.54119	AS1 up vs ctr	2.28447	2.28447	AS2 up vs ctr
IFI44	NM_006417	2.77e-05	3.38792	3.38792	AS1 up vs ctr	1.10807	1.10807	AS2 up vs ctr
JMJD1C	NM_032776	2.77e-05	1.61009	1.61009	AS1 up vs ctr	1.67685	1.67685	AS2 up vs ctr
RBM5	NM_005778	2.77e-05	0.937872	-1.06624	AS1 down vs ctr	0.97788	-1.02262	AS2 down vs ctr
CCNE2	NM_057749	2.77e-05	0.345296	-2.89607	AS1 down vs ctr	0.288884	-3.4616	AS2 down vs ctr
DPP8	NM_197960	2.79e-05	1.40374	1.40374	AS1 up vs ctr	1.31893	1.31893	AS2 up vs ctr
EIF4G3	NM_003760	2.81e-05	1.21613	1.21613	AS1 up vs ctr	1.21134	1.21134	AS2 up vs ctr
STAM2	NM_005843	2.82e-05	1.20404	1.20404	AS1 up vs ctr	1.08148	1.08148	AS2 up vs ctr
EPHA4	NM_004438	2.82e-05	0.837895	-1.19347	AS1 down vs ctr	0.857425	-1.16628	AS2 down vs ctr
ZCCHC2	NM_017742	2.88e-05	1.49345	1.49345	AS1 up vs ctr	1.55585	1.55585	AS2 up vs ctr
PTPRG	NM_002841	2.9e-05	0.725591	-1.37819	AS1 down vs ctr	0.986543	-1.01364	AS2 down vs ctr
WDFY2	NM_052950	2.91e-05	0.466505	-2.1436	AS1 down vs ctr	1.27345	1.27345	AS2 up vs ctr
AMIGO2	NM_001143668	2.92e-05	2.49822	2.49822	AS1 up vs ctr	2.80844	2.80844	AS2 up vs ctr
SLC22A20	NR_033396	2.92e-05	1.79446	1.79446	AS1 up vs ctr	3.08027	3.08027	AS2 up vs ctr
WDR35	NM_001006657	2.92e-05	1.31239	1.31239	AS1 up vs ctr	1.67757	1.67757	AS2 up vs ctr
C10orf88	NM_024942	2.93e-05	1.20467	1.20467	AS1 up vs ctr	0.99529	-1.00473	AS2 down vs ctr
HIST1H2AG	NM_021064	2.95e-05	0.532198	-1.879	AS1 down vs ctr	0.66921	-1.4943	AS2 down vs ctr
RIF1	NM_018151	2.96e-05	1.13637	1.13637	AS1 up vs ctr	1.17938	1.17938	AS2 up vs ctr
LAMA5	NM_005560	3e-05	0.766498	-1.30464	AS1 down vs ctr	0.783476	-1.27636	AS2 down vs ctr
VPS24	NM_016079	3.02e-05	0.6472	-1.54512	AS1 down vs ctr	0.794965	-1.25792	AS2 down vs ctr
CYP2R1	NM_024514	3.03e-05	1.08251	1.08251	AS1 up vs ctr	1.08115	1.08115	AS2 up vs ctr
FBXL4	NM_012160	3.04e-05	0.507305	-1.9712	AS1 down vs ctr	0.462103	-2.16402	AS2 down vs ctr
PTPRA	NM_002836	3.05e-05	0.821425	-1.2174	AS1 down vs ctr	0.708402	-1.41163	AS2 down vs ctr
KDM5A	NM_001042603	3.1e-05	1.4557	1.4557	AS1 up vs ctr	1.28359	1.28359	AS2 up vs ctr
DNAJC25	NR_037148	3.11e-05	1.47313	1.47313	AS1 up vs ctr	1.43244	1.43244	AS2 up vs ctr
MORN4	NM_178832	3.12e-05	1.80997	1.80997	AS1 up vs ctr	2.23605	2.23605	AS2 up vs ctr
PRRX1	NM_006902	3.13e-05	1.22562	1.22562	AS1 up vs ctr	1.51173	1.51173	AS2 up vs ctr
NDST1	NM_001543	3.14e-05	1.04581	1.04581	AS1 up vs ctr	1.17361	1.17361	AS2 up vs ctr
FAM190B	NM_018999	3.15e-05	1.46587	1.46587	AS1 up vs ctr	1.38564	1.38564	AS2 up vs ctr
SCFD1	NM_016106	3.17e-05	1.3191	1.3191	AS1 up vs ctr	1.0523	1.0523	AS2 up vs ctr
LACTB	NM_032857	3.17e-05	1.02533	1.02533	AS1 up vs ctr	0.942736	-1.06074	AS2 down vs ctr
ITGB7	NM_000889	3.18e-05	1.37207	1.37207	AS1 up vs ctr	1.83007	1.83007	AS2 up vs ctr
PTPN6	NM_080549	3.19e-05	1.27752	1.27752	AS1 up vs ctr	1.73531	1.73531	AS2 up vs ctr
TERF2	NM_005652	3.22e-05	1.72325	1.72325	AS1 up vs ctr	1.46663	1.46663	AS2 up vs ctr
GAPVD1	NM_015635	3.23e-05	1.32703	1.32703	AS1 up vs ctr	1.25009	1.25009	AS2 up vs ctr
APITD1	NM_199294	3.23e-05	1.20003	1.20003	AS1 up vs ctr	1.51059	1.51059	AS2 up vs ctr
SLC30A9	NM_006345	3.24e-05	1.20845	1.20845	AS1 up vs ctr	1.06651	1.06651	AS2 up vs ctr
TNIK	NM_015028	3.26e-05	0.731064	-1.36787	AS1 down vs ctr	0.816927	-1.2241	AS2 down vs ctr
CCDC142	NM_032779	3.28e-05	1.65835	1.65835	AS1 up vs ctr	1.60963	1.60963	AS2 up vs ctr
MYO9B	NM_004145	3.28e-05	0.943378	-1.06002	AS1 down vs ctr	0.80863	-1.23666	AS2 down vs ctr
DDX5	NM_004396	3.29e-05	0.965225	-1.03603	AS1 down vs ctr	0.895529	-1.11666	AS2 down vs ctr
LGALS4	NM_006149	3.3e-05	1.31777	1.31777	AS1 up vs ctr	1.74358	1.74358	AS2 up vs ctr
LRRFIP1	NM_001137550	3.31e-05	1.59193	1.59193	AS1 up vs ctr	1.78914	1.78914	AS2 up vs ctr
HSPBAP1	NM_024610	3.38e-05	1.89315	1.89315	AS1 up vs ctr	1.90607	1.90607	AS2 up vs ctr
SERINC3	NM_006811	3.38e-05	1.22724	1.22724	AS1 up vs ctr	1.18217	1.18217	AS2 up vs ctr
CCDC47	NM_020198	3.39e-05	1.52431	1.52431	AS1 up vs ctr	1.28826	1.28826	AS2 up vs ctr
SKP2	NM_005983	3.39e-05	0.538401	-1.85735	AS1 down vs ctr	0.56607	-1.76657	AS2 down vs ctr
RBM3	NM_006743	3.4e-05	1.13508	1.13508	AS1 up vs ctr	1.08537	1.08537	AS2 up vs ctr
P4HTM	NM_177938	3.41e-05	0.762118	-1.31213	AS1 down vs ctr	1.14618	1.14618	AS2 up vs ctr
PORCN	NM_022825	3.43e-05	1.30157	1.30157	AS1 up vs ctr	1.15963	1.15963	AS2 up vs ctr
SCARF2	NM_153334	3.43e-05	1.03226	1.03226	AS1 up vs ctr	1.10161	1.10161	AS2 up vs ctr
FAM126A	NM_032581	3.47e-05	0.91222	-1.09623	AS1 down vs ctr	0.815252	-1.22662	AS2 down vs ctr
FAM122C	NM_001170779	3.48e-05	1.81616	1.81616	AS1 up vs ctr	1.99222	1.99222	AS2 up vs ctr
TFPI2	NM_006528	3.52e-05	3.10394	3.10394	AS1 up vs ctr	2.28109	2.28109	AS2 up vs ctr
TOPORS	NM_005802	3.52e-05	1.4344	1.4344	AS1 up vs ctr	1.20097	1.20097	AS2 up vs ctr
RRP9	NM_004704	3.52e-05	0.893373	-1.11935	AS1 down vs ctr	1.18671	1.18671	AS2 up vs ctr
KIF13A	NM_022113	3.53e-05	1.45104	1.45104	AS1 up vs ctr	1.48137	1.48137	AS2 up vs ctr
WDR27	NM_182552	3.53e-05	1.08341	1.08341	AS1 up vs ctr	1.37299	1.37299	AS2 up vs ctr
PSPH	NM_004577	3.54e-05	1.18565	1.18565	AS1 up vs ctr	1.35478	1.35478	AS2 up vs ctr
NCAPH	NM_015341	3.54e-05	0.416326	-2.40196	AS1 down vs ctr	0.370588	-2.69841	AS2 down vs ctr
ANKRD33	NM_001130015	3.56e-05	1.37339	1.37339	AS1 up vs ctr	1.82682	1.82682	AS2 up vs ctr
CCDC14	NM_022757	3.56e-05	0.615644	-1.62431	AS1 down vs ctr	0.710748	-1.40697	AS2 down vs ctr
MTMR4	NM_004687	3.57e-05	0.567962	-1.76068	AS1 down vs ctr	1.18082	1.18082	AS2 up vs ctr
HMOX1	NM_002133	3.58e-05	8.559	8.559	AS1 up vs ctr	5.73282	5.73282	AS2 up vs ctr
FAM50A	NM_004699	3.62e-05	0.721461	-1.38608	AS1 down vs ctr	0.679575	-1.47151	AS2 down vs ctr
ROCK1	NM_005406	3.63e-05	1.2774	1.2774	AS1 up vs ctr	1.19228	1.19228	AS2 up vs ctr
KIF2C	NM_006845	3.63e-05	0.460571	-2.17122	AS1 down vs ctr	0.412513	-2.42417	AS2 down vs ctr
MEF2D	NM_005920	3.64e-05	1.60864	1.60864	AS1 up vs ctr	1.64327	1.64327	AS2 up vs ctr
NUP88	NM_002532	3.65e-05	0.749467	-1.33428	AS1 down vs ctr	0.665205	-1.50329	AS2 down vs ctr
SHOC2	NM_007373	3.68e-05	1.42849	1.42849	AS1 up vs ctr	1.20562	1.20562	AS2 up vs ctr
ZZEF1	NM_015113	3.69e-05	1.42355	1.42355	AS1 up vs ctr	1.33871	1.33871	AS2 up vs ctr
DICER1	NM_177438	3.69e-05	1.30876	1.30876	AS1 up vs ctr	1.11532	1.11532	AS2 up vs ctr
STX2	NM_194356	3.69e-05	0.809917	-1.23469	AS1 down vs ctr	0.724289	-1.38066	AS2 down vs ctr
PLEKHA5	NM_019012	3.71e-05	1.61063	1.61063	AS1 up vs ctr	1.45954	1.45954	AS2 up vs ctr
C9orf47	NM_001001938	3.72e-05	0.723835	-1.38153	AS1 down vs ctr	0.677699	-1.47558	AS2 down vs ctr
ZNF827	NM_178835	3.72e-05	0.477354	-2.09488	AS1 down vs ctr	0.805494	-1.24147	AS2 down vs ctr
DLG1	NM_001098424	3.74e-05	1.17082	1.17082	AS1 up vs ctr	1.30656	1.30656	AS2 up vs ctr
COG5	NM_006348	3.74e-05	0.51359	-1.94708	AS1 down vs ctr	0.61426	-1.62797	AS2 down vs ctr
CCDC109A	NM_138357	3.76e-05	1.04075	1.04075	AS1 up vs ctr	0.83799	-1.19333	AS2 down vs ctr
ZFYVE26	NM_015346	3.77e-05	1.67402	1.67402	AS1 up vs ctr	1.55684	1.55684	AS2 up vs ctr
USP50	NM_203494	3.78e-05	3.19229	3.19229	AS1 up vs ctr	3.25353	3.25353	AS2 up vs ctr
	---	3.79e-05	0.69374	-1.44146	AS1 down vs ctr	0.685431	-1.45894	AS2 down vs ctr
CYP2S1	NM_030622	3.81e-05	1.30375	1.30375	AS1 up vs ctr	1.37058	1.37058	AS2 up vs ctr
TSC22D3	NM_198057	3.83e-05	1.65036	1.65036	AS1 up vs ctr	1.59237	1.59237	AS2 up vs ctr
MTCH1	NM_014341	3.84e-05	1.18545	1.18545	AS1 up vs ctr	1.25543	1.25543	AS2 up vs ctr
BLM	NM_000057	3.86e-05	0.430121	-2.32493	AS1 down vs ctr	0.377272	-2.6506	AS2 down vs ctr
CACNB1	NM_199247	3.87e-05	1.54574	1.54574	AS1 up vs ctr	1.43996	1.43996	AS2 up vs ctr
PRKACB	NM_182948	3.87e-05	1.31672	1.31672	AS1 up vs ctr	1.25935	1.25935	AS2 up vs ctr
NFS1	NM_021100	3.87e-05	1.03689	1.03689	AS1 up vs ctr	0.934672	-1.06989	AS2 down vs ctr
EVI5L	NM_001159944	3.87e-05	0.805555	-1.24138	AS1 down vs ctr	0.763339	-1.31003	AS2 down vs ctr
CCNG1	NM_004060	3.91e-05	1.56547	1.56547	AS1 up vs ctr	1.57165	1.57165	AS2 up vs ctr
MYOF	NM_013451	3.91e-05	1.16606	1.16606	AS1 up vs ctr	1.09804	1.09804	AS2 up vs ctr
NCKAP5L	NM_001037806	3.94e-05	0.956944	-1.04499	AS1 down vs ctr	0.938318	-1.06574	AS2 down vs ctr
STAT2	NM_005419	3.99e-05	0.790461	-1.26508	AS1 down vs ctr	0.6316	-1.58328	AS2 down vs ctr
CD59	NM_203330	4e-05	0.885713	-1.12903	AS1 down vs ctr	1.00489	1.00489	AS2 up vs ctr
CDK5R1	NM_003885	4.01e-05	1.31602	1.31602	AS1 up vs ctr	1.45657	1.45657	AS2 up vs ctr
HS2ST1	NM_012262	4.03e-05	0.909197	-1.09987	AS1 down vs ctr	0.73295	-1.36435	AS2 down vs ctr
LAMA1	NM_005559	4.06e-05	1.30999	1.30999	AS1 up vs ctr	1.16726	1.16726	AS2 up vs ctr
PRKAG1	NM_212461	4.06e-05	1.1644	1.1644	AS1 up vs ctr	1.14409	1.14409	AS2 up vs ctr
GPHN	NM_020806	4.1e-05	0.605827	-1.65064	AS1 down vs ctr	0.469238	-2.13111	AS2 down vs ctr
HEATR3	NM_182922	4.16e-05	1.24891	1.24891	AS1 up vs ctr	1.17611	1.17611	AS2 up vs ctr
UBR3	NM_172070	4.16e-05	0.937277	-1.06692	AS1 down vs ctr	1.07244	1.07244	AS2 up vs ctr
MLL3	NM_170606	4.17e-05	1.35751	1.35751	AS1 up vs ctr	1.3332	1.3332	AS2 up vs ctr
EHD2	NM_014601	4.18e-05	0.709109	-1.41022	AS1 down vs ctr	0.651733	-1.53437	AS2 down vs ctr
LCLAT1	NM_182551	4.19e-05	1.14907	1.14907	AS1 up vs ctr	1.297	1.297	AS2 up vs ctr
ANAPC5	NM_016237	4.24e-05	0.774892	-1.2905	AS1 down vs ctr	0.815426	-1.22635	AS2 down vs ctr
COL12A1	NM_004370	4.27e-05	0.997403	-1.0026	AS1 down vs ctr	0.986956	-1.01322	AS2 down vs ctr
NRD1	NM_002525	4.33e-05	1.03713	1.03713	AS1 up vs ctr	1.03355	1.03355	AS2 up vs ctr
AMPD2	NM_004037	4.35e-05	0.766393	-1.30481	AS1 down vs ctr	0.880818	-1.13531	AS2 down vs ctr
HIRA	NM_003325	4.39e-05	1.21615	1.21615	AS1 up vs ctr	1.2643	1.2643	AS2 up vs ctr
PNPLA2	NM_020376	4.39e-05	0.858761	-1.16447	AS1 down vs ctr	0.81348	-1.22929	AS2 down vs ctr
DNM2	NM_001005360	4.42e-05	0.852607	-1.17287	AS1 down vs ctr	0.696514	-1.43572	AS2 down vs ctr
EEF1A1	NM_001402	4.48e-05	0.7481	-1.33672	AS1 down vs ctr	0.799991	-1.25001	AS2 down vs ctr
TMEM87A	NM_015497	4.5e-05	2.1862	2.1862	AS1 up vs ctr	2.21688	2.21688	AS2 up vs ctr
SLC6A16	NM_014037	4.5e-05	1.32206	1.32206	AS1 up vs ctr	1.94091	1.94091	AS2 up vs ctr
LRRC41	NM_006369	4.53e-05	0.740451	-1.35053	AS1 down vs ctr	0.980968	-1.0194	AS2 down vs ctr
HMGCR	NM_000859	4.57e-05	1.35503	1.35503	AS1 up vs ctr	1.23459	1.23459	AS2 up vs ctr
NCAPD2	NM_014865	4.67e-05	0.737863	-1.35527	AS1 down vs ctr	0.613321	-1.63047	AS2 down vs ctr
MICALL2	NM_182924	4.68e-05	0.780847	-1.28066	AS1 down vs ctr	0.865813	-1.15498	AS2 down vs ctr
REPS1	NM_031922	4.75e-05	1.28578	1.28578	AS1 up vs ctr	1.24137	1.24137	AS2 up vs ctr
NCRNA00219	NR_015370	4.79e-05	1.86725	1.86725	AS1 up vs ctr	1.82956	1.82956	AS2 up vs ctr
INPP5J	NM_001002837	4.8e-05	1.11161	1.11161	AS1 up vs ctr	1.40014	1.40014	AS2 up vs ctr
NUPL1	NM_014089	4.86e-05	1.3418	1.3418	AS1 up vs ctr	1.15087	1.15087	AS2 up vs ctr
CLCC1	NM_001048210	4.88e-05	0.945089	-1.0581	AS1 down vs ctr	0.859598	-1.16333	AS2 down vs ctr
IFT80	NM_001190241	4.89e-05	0.562888	-1.77655	AS1 down vs ctr	0.477225	-2.09545	AS2 down vs ctr
AKT1	NM_001014432	4.9e-05	0.715933	-1.39678	AS1 down vs ctr	0.668066	-1.49686	AS2 down vs ctr
CAP2	NM_006366	4.92e-05	0.931034	-1.07407	AS1 down vs ctr	0.806842	-1.2394	AS2 down vs ctr
NEK10	NM_199347	4.93e-05	1.79148	1.79148	AS1 up vs ctr	2.74741	2.74741	AS2 up vs ctr
UCKL1	NM_017859	4.93e-05	0.593024	-1.68627	AS1 down vs ctr	0.562208	-1.7787	AS2 down vs ctr
SP100	NM_003113	4.94e-05	2.28637	2.28637	AS1 up vs ctr	1.91338	1.91338	AS2 up vs ctr
PDSS2	NM_020381	4.95e-05	1.67525	1.67525	AS1 up vs ctr	1.34057	1.34057	AS2 up vs ctr
FGF3	NM_005247	4.97e-05	0.908547	-1.10066	AS1 down vs ctr	0.962213	-1.03927	AS2 down vs ctr
TRPC1	NM_003304	5e-05	0.348713	-2.86769	AS1 down vs ctr	0.352488	-2.83698	AS2 down vs ctr
PLEKHA7	NM_175058	5.02e-05	1.14775	1.14775	AS1 up vs ctr	1.33557	1.33557	AS2 up vs ctr
CTNNB1	NM_001904	5.04e-05	1.04861	1.04861	AS1 up vs ctr	0.98849	-1.01164	AS2 down vs ctr
RPN2	NM_002951	5.1e-05	1.11095	1.11095	AS1 up vs ctr	1.02454	1.02454	AS2 up vs ctr
AURKC	NM_001015878	5.12e-05	1.67183	1.67183	AS1 up vs ctr	1.7215	1.7215	AS2 up vs ctr
SCYL1	NM_020680	5.16e-05	0.926108	-1.07979	AS1 down vs ctr	0.916028	-1.09167	AS2 down vs ctr
OTUB2	NM_023112	5.18e-05	1.62821	1.62821	AS1 up vs ctr	1.69635	1.69635	AS2 up vs ctr
C7orf44	NM_018224	5.19e-05	0.907659	-1.10174	AS1 down vs ctr	0.920943	-1.08584	AS2 down vs ctr
PSMF1	NM_178578	5.19e-05	0.866949	-1.15347	AS1 down vs ctr	1.04382	1.04382	AS2 up vs ctr
MSRB2	NM_012228	5.21e-05	0.644592	-1.55137	AS1 down vs ctr	0.621964	-1.60781	AS2 down vs ctr
KCMF1	NM_020122	5.25e-05	1.09685	1.09685	AS1 up vs ctr	1.24427	1.24427	AS2 up vs ctr
PHB	NM_002634	5.27e-05	0.606025	-1.6501	AS1 down vs ctr	0.898457	-1.11302	AS2 down vs ctr
CYTH2	NM_017457	5.29e-05	0.644353	-1.55194	AS1 down vs ctr	0.951451	-1.05103	AS2 down vs ctr
HERC2	NM_004667	5.32e-05	1.0264	1.0264	AS1 up vs ctr	1.18259	1.18259	AS2 up vs ctr
ARL2BP	NM_012106	5.41e-05	1.04433	1.04433	AS1 up vs ctr	0.932913	-1.07191	AS2 down vs ctr
C2orf61	NM_001163561	5.45e-05	7.45549	7.45549	AS1 up vs ctr	11.2549	11.2549	AS2 up vs ctr
BRE	NM_199193	5.49e-05	0.77927	-1.28325	AS1 down vs ctr	0.871726	-1.14715	AS2 down vs ctr
FANCD2	NM_033084	5.5e-05	0.435885	-2.29418	AS1 down vs ctr	0.454425	-2.20058	AS2 down vs ctr
TRPT1	NM_001033678	5.52e-05	0.752611	-1.32871	AS1 down vs ctr	0.69213	-1.44482	AS2 down vs ctr
HPS1	NM_000195	5.54e-05	1.26307	1.26307	AS1 up vs ctr	1.30353	1.30353	AS2 up vs ctr
PRKG2	NM_006259	5.55e-05	1.466	1.466	AS1 up vs ctr	1.72277	1.72277	AS2 up vs ctr
NCOA7	NM_181782	5.62e-05	1.74827	1.74827	AS1 up vs ctr	1.3755	1.3755	AS2 up vs ctr
SLC6A9	NM_201649	5.67e-05	0.738546	-1.35401	AS1 down vs ctr	0.71762	-1.39349	AS2 down vs ctr
GSK3B	NM_002093	5.69e-05	1.0745	1.0745	AS1 up vs ctr	1.11619	1.11619	AS2 up vs ctr
KIF15	NM_020242	5.69e-05	0.401021	-2.49364	AS1 down vs ctr	0.357663	-2.79593	AS2 down vs ctr
HNRNPH3	NM_012207	5.77e-05	1.16531	1.16531	AS1 up vs ctr	1.03655	1.03655	AS2 up vs ctr
DSE	NM_013352	5.86e-05	1.07871	1.07871	AS1 up vs ctr	1.08828	1.08828	AS2 up vs ctr
HEXDC	NM_173620	5.87e-05	0.790477	-1.26506	AS1 down vs ctr	0.788376	-1.26843	AS2 down vs ctr
NUP155	NM_153485	5.91e-05	0.951017	-1.05151	AS1 down vs ctr	1.00739	1.00739	AS2 up vs ctr
VWA5A	NM_001130142	5.92e-05	1.13675	1.13675	AS1 up vs ctr	1.0537	1.0537	AS2 up vs ctr
PLXNC1	NM_005761	5.97e-05	0.719918	-1.38905	AS1 down vs ctr	0.683992	-1.462	AS2 down vs ctr
CAMK2N1	NM_018584	5.99e-05	0.982057	-1.01827	AS1 down vs ctr	1.10486	1.10486	AS2 up vs ctr
FAM53C	NM_001135647	6e-05	1.24305	1.24305	AS1 up vs ctr	1.13718	1.13718	AS2 up vs ctr
RANBP17	NM_022897	6e-05	0.971683	-1.02914	AS1 down vs ctr	0.842148	-1.18744	AS2 down vs ctr
C11orf1	NM_022761	6.01e-05	2.20561	2.20561	AS1 up vs ctr	2.32294	2.32294	AS2 up vs ctr
MAP3K5	NM_005923	6.02e-05	1.02217	1.02217	AS1 up vs ctr	0.973123	-1.02762	AS2 down vs ctr
MTNR1B	NM_005959	6.03e-05	0.861773	-1.1604	AS1 down vs ctr	1.03191	1.03191	AS2 up vs ctr
CHRNE	NM_000080	6.07e-05	1.15046	1.15046	AS1 up vs ctr	1.2381	1.2381	AS2 up vs ctr
C20orf24	NR_026562	6.09e-05	1.35096	1.35096	AS1 up vs ctr	1.32086	1.32086	AS2 up vs ctr
WAPAL	NM_015045	6.11e-05	1.23107	1.23107	AS1 up vs ctr	1.12477	1.12477	AS2 up vs ctr
MAGED2	NM_014599	6.11e-05	0.90464	-1.10541	AS1 down vs ctr	0.706799	-1.41483	AS2 down vs ctr
BEST3	NM_032735	6.17e-05	1.39185	1.39185	AS1 up vs ctr	1.30191	1.30191	AS2 up vs ctr
DYM	NM_017653	6.19e-05	1.01469	1.01469	AS1 up vs ctr	0.932115	-1.07283	AS2 down vs ctr
TMEM38B	NM_018112	6.2e-05	2.52017	2.52017	AS1 up vs ctr	2.27014	2.27014	AS2 up vs ctr
NCRNA00174	NR_026873	6.2e-05	1.59346	1.59346	AS1 up vs ctr	2.15664	2.15664	AS2 up vs ctr
CAD	NM_004341	6.21e-05	1.09724	1.09724	AS1 up vs ctr	1.1557	1.1557	AS2 up vs ctr
TBC1D14	NM_020773	6.25e-05	1.14607	1.14607	AS1 up vs ctr	1.09292	1.09292	AS2 up vs ctr
IMP4	NM_033416	6.33e-05	1.1195	1.1195	AS1 up vs ctr	1.1628	1.1628	AS2 up vs ctr
COL3A1	NM_000090	6.36e-05	0.533074	-1.87591	AS1 down vs ctr	0.360206	-2.77619	AS2 down vs ctr
LARP1	NM_015315	6.38e-05	1.42521	1.42521	AS1 up vs ctr	1.40851	1.40851	AS2 up vs ctr
TRIP11	NM_004239	6.47e-05	1.75784	1.75784	AS1 up vs ctr	1.59245	1.59245	AS2 up vs ctr
NECAB2	NM_019065	6.47e-05	1.41262	1.41262	AS1 up vs ctr	1.74659	1.74659	AS2 up vs ctr
ZNF177	NM_001172650	6.5e-05	1.2194	1.2194	AS1 up vs ctr	1.34037	1.34037	AS2 up vs ctr
PMP22	NM_000304	6.51e-05	1.17537	1.17537	AS1 up vs ctr	0.748418	-1.33615	AS2 down vs ctr
AGL	NM_000028	6.55e-05	0.544138	-1.83777	AS1 down vs ctr	0.585465	-1.70804	AS2 down vs ctr
XDH	NM_000379	6.57e-05	1.15715	1.15715	AS1 up vs ctr	1.34958	1.34958	AS2 up vs ctr
FIG4	NM_014845	6.62e-05	0.579957	-1.72427	AS1 down vs ctr	0.730462	-1.369	AS2 down vs ctr
FZD8	NM_031866	6.65e-05	1.63865	1.63865	AS1 up vs ctr	2.09071	2.09071	AS2 up vs ctr
PHF20	NM_016436	6.67e-05	1.63124	1.63124	AS1 up vs ctr	1.33402	1.33402	AS2 up vs ctr
DLEC1	NM_007335	6.71e-05	0.854444	-1.17035	AS1 down vs ctr	0.957149	-1.04477	AS2 down vs ctr
ARHGEF37	NM_001001669	6.74e-05	1.1245	1.1245	AS1 up vs ctr	1.35345	1.35345	AS2 up vs ctr
AS3MT	NM_020682	6.83e-05	1.27337	1.27337	AS1 up vs ctr	2.15912	2.15912	AS2 up vs ctr
DGUOK	NM_080916	6.83e-05	1.19038	1.19038	AS1 up vs ctr	1.25824	1.25824	AS2 up vs ctr
C22orf30	NM_173566	6.87e-05	1.29529	1.29529	AS1 up vs ctr	1.16854	1.16854	AS2 up vs ctr
MOSPD2	NM_152581	6.93e-05	1.64715	1.64715	AS1 up vs ctr	1.10831	1.10831	AS2 up vs ctr
CORO1B	NM_020441	6.95e-05	0.527189	-1.89685	AS1 down vs ctr	0.424711	-2.35454	AS2 down vs ctr
C1orf124	NM_001010984	7e-05	1.57114	1.57114	AS1 up vs ctr	1.38517	1.38517	AS2 up vs ctr
PLEKHM1	NM_014798	7.01e-05	1.12622	1.12622	AS1 up vs ctr	1.65889	1.65889	AS2 up vs ctr
BLVRB	NM_000713	7.04e-05	1.04887	1.04887	AS1 up vs ctr	0.965784	-1.03543	AS2 down vs ctr
HJURP	NM_018410	7.08e-05	0.422613	-2.36623	AS1 down vs ctr	0.381173	-2.62348	AS2 down vs ctr
ZFP28	NM_020828	7.12e-05	1.48192	1.48192	AS1 up vs ctr	1.64108	1.64108	AS2 up vs ctr
CHRNA10	NM_020402	7.13e-05	2.69308	2.69308	AS1 up vs ctr	4.7116	4.7116	AS2 up vs ctr
NUAK1	NM_014840	7.19e-05	1.96273	1.96273	AS1 up vs ctr	1.83098	1.83098	AS2 up vs ctr
PSMB2	NM_002794	7.2e-05	0.867857	-1.15226	AS1 down vs ctr	0.936149	-1.06821	AS2 down vs ctr
REC8	NM_001048205	7.22e-05	1.19973	1.19973	AS1 up vs ctr	1.52	1.52	AS2 up vs ctr
TMEM209	NM_032842	7.23e-05	2.4265	2.4265	AS1 up vs ctr	2.40195	2.40195	AS2 up vs ctr
FAM160A2	NM_032127	7.23e-05	0.693251	-1.44248	AS1 down vs ctr	0.937824	-1.0663	AS2 down vs ctr
ZFPM1	NM_153813	7.25e-05	0.987998	-1.01215	AS1 down vs ctr	1.03667	1.03667	AS2 up vs ctr
DROSHA	NM_013235	7.39e-05	0.955963	-1.04607	AS1 down vs ctr	1.12417	1.12417	AS2 up vs ctr
NFATC2	NM_012340	7.4e-05	1.72634	1.72634	AS1 up vs ctr	2.0656	2.0656	AS2 up vs ctr
KIAA1009	NM_014895	7.49e-05	1.89036	1.89036	AS1 up vs ctr	1.55621	1.55621	AS2 up vs ctr
TUBGCP2	NM_006659	7.51e-05	0.731189	-1.36763	AS1 down vs ctr	0.736425	-1.35791	AS2 down vs ctr
CABIN1	NM_012295	7.52e-05	0.889485	-1.12425	AS1 down vs ctr	1.10787	1.10787	AS2 up vs ctr
SULF1	NM_001128205	7.52e-05	0.363506	-2.75098	AS1 down vs ctr	0.372428	-2.68508	AS2 down vs ctr
RCL1	NM_005772	7.53e-05	2.26063	2.26063	AS1 up vs ctr	1.66157	1.66157	AS2 up vs ctr
TBC1D8B	NM_017752	7.55e-05	0.494132	-2.02375	AS1 down vs ctr	0.495415	-2.01851	AS2 down vs ctr
LAMP2	NM_002294	7.59e-05	1.46726	1.46726	AS1 up vs ctr	1.24249	1.24249	AS2 up vs ctr
PNPLA8	NM_015723	7.6e-05	1.06034	1.06034	AS1 up vs ctr	1.01247	1.01247	AS2 up vs ctr
PRKDC	NM_006904	7.6e-05	0.663156	-1.50794	AS1 down vs ctr	0.724644	-1.37999	AS2 down vs ctr
NRAS	NM_002524	7.71e-05	1.12725	1.12725	AS1 up vs ctr	1.13722	1.13722	AS2 up vs ctr
MEST	NM_002402	7.71e-05	0.548203	-1.82414	AS1 down vs ctr	0.473421	-2.11228	AS2 down vs ctr
WDR62	NM_001083961	7.79e-05	0.738977	-1.35322	AS1 down vs ctr	0.745778	-1.34088	AS2 down vs ctr
HNRNPF	NM_004966	7.82e-05	1.13045	1.13045	AS1 up vs ctr	1.22041	1.22041	AS2 up vs ctr
ITGA10	NM_003637	7.88e-05	1.06326	1.06326	AS1 up vs ctr	1.4053	1.4053	AS2 up vs ctr
RNF213	NM_020914	7.92e-05	1.41497	1.41497	AS1 up vs ctr	1.26481	1.26481	AS2 up vs ctr
HES1	NM_005524	7.93e-05	1.8174	1.8174	AS1 up vs ctr	1.72871	1.72871	AS2 up vs ctr
BIRC5	NM_001168	7.93e-05	0.496666	-2.01343	AS1 down vs ctr	0.45331	-2.206	AS2 down vs ctr
STX12	NM_177424	8e-05	0.949463	-1.05323	AS1 down vs ctr	0.857783	-1.1658	AS2 down vs ctr
SETD4	NM_017438	8.03e-05	2.07517	2.07517	AS1 up vs ctr	2.44025	2.44025	AS2 up vs ctr
LDHB	NM_001174097	8.15e-05	1.03476	1.03476	AS1 up vs ctr	1.05974	1.05974	AS2 up vs ctr
TM6SF1	NM_023003	8.21e-05	2.09447	2.09447	AS1 up vs ctr	2.23605	2.23605	AS2 up vs ctr
PLEKHJ1	NM_018049	8.36e-05	0.464781	-2.15155	AS1 down vs ctr	0.392199	-2.54972	AS2 down vs ctr
SLC7A6	NM_003983	8.39e-05	1.51646	1.51646	AS1 up vs ctr	1.31893	1.31893	AS2 up vs ctr
SORT1	NM_002959	8.4e-05	1.06738	1.06738	AS1 up vs ctr	1.05333	1.05333	AS2 up vs ctr
SIN3A	NM_015477	8.4e-05	1.00737	1.00737	AS1 up vs ctr	0.935204	-1.06929	AS2 down vs ctr
ZNF490	NM_020714	8.45e-05	1.46441	1.46441	AS1 up vs ctr	1.31058	1.31058	AS2 up vs ctr
TMEM123	NM_052932	8.47e-05	1.01518	1.01518	AS1 up vs ctr	0.866442	-1.15415	AS2 down vs ctr
ZNF20	NM_021143	8.51e-05	1.60352	1.60352	AS1 up vs ctr	1.89896	1.89896	AS2 up vs ctr
COMMD3	NM_012071	8.52e-05	1.46519	1.46519	AS1 up vs ctr	1.23917	1.23917	AS2 up vs ctr
GTF3C3	NM_012086	8.54e-05	2.05439	2.05439	AS1 up vs ctr	2.19313	2.19313	AS2 up vs ctr
SLC25A36	NM_001104647	8.56e-05	1.48007	1.48007	AS1 up vs ctr	1.26558	1.26558	AS2 up vs ctr
NLGN1	NM_014932	8.57e-05	0.233335	-4.28568	AS1 down vs ctr	0.37893	-2.63901	AS2 down vs ctr
CRTC2	NM_181715	8.62e-05	1.20389	1.20389	AS1 up vs ctr	1.56832	1.56832	AS2 up vs ctr
STK17A	NM_004760	8.7e-05	1.07417	1.07417	AS1 up vs ctr	1.05236	1.05236	AS2 up vs ctr
ASB1	NM_001040445	8.72e-05	1.45513	1.45513	AS1 up vs ctr	1.57367	1.57367	AS2 up vs ctr
ZNF799	NM_001080821	8.73e-05	1.63008	1.63008	AS1 up vs ctr	1.82781	1.82781	AS2 up vs ctr
SLC35B3	NM_015948	8.75e-05	0.666723	-1.49987	AS1 down vs ctr	0.749042	-1.33504	AS2 down vs ctr
HECTD1	NM_015382	8.78e-05	1.17551	1.17551	AS1 up vs ctr	1.22489	1.22489	AS2 up vs ctr
C6orf106	NM_024294	8.8e-05	1.30763	1.30763	AS1 up vs ctr	1.2289	1.2289	AS2 up vs ctr
VARS	NM_006295	8.88e-05	0.573654	-1.74321	AS1 down vs ctr	0.629028	-1.58976	AS2 down vs ctr
MCM10	NM_182751	8.89e-05	0.483732	-2.06726	AS1 down vs ctr	0.401782	-2.48891	AS2 down vs ctr
GNAT1	NM_144499	8.92e-05	1.2586	1.2586	AS1 up vs ctr	1.57701	1.57701	AS2 up vs ctr
C12orf11	NM_018164	8.93e-05	0.844813	-1.18369	AS1 down vs ctr	0.721931	-1.38517	AS2 down vs ctr
SLC30A5	NM_022902	8.95e-05	0.937058	-1.06717	AS1 down vs ctr	0.811424	-1.2324	AS2 down vs ctr
PANX1	NM_015368	9.03e-05	0.940553	-1.0632	AS1 down vs ctr	0.909195	-1.09987	AS2 down vs ctr
RAB26	NM_014353	9.03e-05	0.838875	-1.19207	AS1 down vs ctr	0.796531	-1.25544	AS2 down vs ctr
BDKRB2	NM_000623	9.07e-05	0.492365	-2.03101	AS1 down vs ctr	0.451344	-2.21561	AS2 down vs ctr
ASH1L	NM_018489	9.08e-05	1.21326	1.21326	AS1 up vs ctr	1.2521	1.2521	AS2 up vs ctr
TYW1B	NM_001145440	9.11e-05	1.71532	1.71532	AS1 up vs ctr	2.13228	2.13228	AS2 up vs ctr
USP3	NM_006537	9.12e-05	1.55543	1.55543	AS1 up vs ctr	1.66979	1.66979	AS2 up vs ctr
HHEX	NM_002729	9.23e-05	0.614907	-1.62626	AS1 down vs ctr	0.44287	-2.258	AS2 down vs ctr
ATP8B2	NM_020452	9.27e-05	0.861205	-1.16116	AS1 down vs ctr	0.754528	-1.32533	AS2 down vs ctr
GMEB1	NM_006582	9.28e-05	1.60628	1.60628	AS1 up vs ctr	1.46416	1.46416	AS2 up vs ctr
POLQ	NM_199420	9.28e-05	0.59577	-1.6785	AS1 down vs ctr	0.6794	-1.47189	AS2 down vs ctr
LSS	NM_001145437	9.3e-05	0.686404	-1.45687	AS1 down vs ctr	0.645957	-1.54809	AS2 down vs ctr
CNOT2	NM_014515	9.34e-05	1.2117	1.2117	AS1 up vs ctr	1.05483	1.05483	AS2 up vs ctr
GOLGA1	NM_002077	9.4e-05	1.72313	1.72313	AS1 up vs ctr	1.64378	1.64378	AS2 up vs ctr
ANK2	NM_001148	9.5e-05	0.831921	-1.20204	AS1 down vs ctr	0.679424	-1.47184	AS2 down vs ctr
CAMK2A	NM_015981	9.53e-05	1.0957	1.0957	AS1 up vs ctr	1.46186	1.46186	AS2 up vs ctr
TMEM135	NM_022918	9.53e-05	1.02513	1.02513	AS1 up vs ctr	0.875848	-1.14175	AS2 down vs ctr
JAK1	NM_002227	9.57e-05	0.985788	-1.01442	AS1 down vs ctr	0.981083	-1.01928	AS2 down vs ctr
SLIT2	NM_004787	9.58e-05	0.31112	-3.2142	AS1 down vs ctr	0.208058	-4.80634	AS2 down vs ctr
CASKIN2	NM_020753	9.65e-05	0.827915	-1.20785	AS1 down vs ctr	0.767328	-1.30322	AS2 down vs ctr
NLRC5	NM_032206	9.72e-05	0.972222	-1.02857	AS1 down vs ctr	1.09614	1.09614	AS2 up vs ctr
FBXL12	NM_017703	9.72e-05	0.874842	-1.14306	AS1 down vs ctr	0.857395	-1.16632	AS2 down vs ctr
PDE4D	NM_001165899	9.77e-05	1.21784	1.21784	AS1 up vs ctr	1.20268	1.20268	AS2 up vs ctr
STAT6	NM_001178078	9.77e-05	0.943507	-1.05988	AS1 down vs ctr	0.843571	-1.18544	AS2 down vs ctr
GK	NM_001128127	9.81e-05	2.42769	2.42769	AS1 up vs ctr	1.88276	1.88276	AS2 up vs ctr
HNRNPU	NM_031844	9.86e-05	0.894374	-1.1181	AS1 down vs ctr	0.939009	-1.06495	AS2 down vs ctr
SLC25A40	NM_018843	9.87e-05	1.24507	1.24507	AS1 up vs ctr	1.15392	1.15392	AS2 up vs ctr
DRAM2	NM_178454	9.87e-05	1.19928	1.19928	AS1 up vs ctr	1.06428	1.06428	AS2 up vs ctr
C14orf118	NM_017926	0.000100305	1.11344	1.11344	AS1 up vs ctr	1.03762	1.03762	AS2 up vs ctr
RPS6KB2	NM_003952	0.000100472	0.714198	-1.40017	AS1 down vs ctr	0.598486	-1.67088	AS2 down vs ctr
SREK1	NM_139168	0.000100654	1.26614	1.26614	AS1 up vs ctr	1.36324	1.36324	AS2 up vs ctr
PAK2	NM_002577	0.000101367	0.906508	-1.10313	AS1 down vs ctr	1.00124	1.00124	AS2 up vs ctr
KIAA1267	NM_001193466	0.000101504	1.66873	1.66873	AS1 up vs ctr	1.5835	1.5835	AS2 up vs ctr
MCAM	NM_006500	0.000102213	0.841763	-1.18798	AS1 down vs ctr	0.783282	-1.27668	AS2 down vs ctr
APOBEC3B	NM_004900	0.000102517	0.745329	-1.34169	AS1 down vs ctr	0.568552	-1.75885	AS2 down vs ctr
PMVK	NM_006556	0.000103053	1.14478	1.14478	AS1 up vs ctr	1.08147	1.08147	AS2 up vs ctr
CDH2	NM_001792	0.000103457	0.67887	-1.47304	AS1 down vs ctr	0.684371	-1.4612	AS2 down vs ctr
BCAR3	NM_003567	0.000104972	1.28256	1.28256	AS1 up vs ctr	1.17356	1.17356	AS2 up vs ctr
AHSA2	NM_152392	0.000104999	1.25349	1.25349	AS1 up vs ctr	1.18742	1.18742	AS2 up vs ctr
MAP3K12	NM_001193511	0.000105435	0.741601	-1.34843	AS1 down vs ctr	0.676981	-1.47715	AS2 down vs ctr
NBAS	NM_015909	0.000105726	0.840932	-1.18916	AS1 down vs ctr	0.751248	-1.33112	AS2 down vs ctr
MTMR10	NM_017762	0.000106006	1.52032	1.52032	AS1 up vs ctr	1.15986	1.15986	AS2 up vs ctr
TRAPPC2L	NM_016209	0.000106302	2.4033	2.4033	AS1 up vs ctr	2.13045	2.13045	AS2 up vs ctr
LRP10	NM_014045	0.000106667	1.04483	1.04483	AS1 up vs ctr	0.983384	-1.0169	AS2 down vs ctr
SLC4A9	NM_031467	0.000108253	1.05118	1.05118	AS1 up vs ctr	1.14058	1.14058	AS2 up vs ctr
ZNF155	NM_003445	0.000108759	1.23249	1.23249	AS1 up vs ctr	1.19113	1.19113	AS2 up vs ctr
RIN1	NM_004292	0.000109069	0.995527	-1.00449	AS1 down vs ctr	1.09468	1.09468	AS2 up vs ctr
WDR63	NM_145172	0.000109173	1.62115	1.62115	AS1 up vs ctr	1.48923	1.48923	AS2 up vs ctr
FAM117B	NM_173511	0.000109216	1.68317	1.68317	AS1 up vs ctr	2.3435	2.3435	AS2 up vs ctr
PPIF	NM_005729	0.000110823	1.18068	1.18068	AS1 up vs ctr	1.2558	1.2558	AS2 up vs ctr
MAPKAPK3	NM_004635	0.000111333	1.07718	1.07718	AS1 up vs ctr	1.2648	1.2648	AS2 up vs ctr
HKDC1	NM_025130	0.000111554	1.80894	1.80894	AS1 up vs ctr	1.70369	1.70369	AS2 up vs ctr
BAZ2A	NM_013449	0.000114474	1.1127	1.1127	AS1 up vs ctr	0.934166	-1.07047	AS2 down vs ctr
C17orf57	NM_152347	0.000114585	1.85012	1.85012	AS1 up vs ctr	1.75037	1.75037	AS2 up vs ctr
PLOD2	NM_182943	0.00011482	0.725253	-1.37883	AS1 down vs ctr	0.636165	-1.57192	AS2 down vs ctr
RB1CC1	NM_014781	0.000114901	1.93878	1.93878	AS1 up vs ctr	1.90915	1.90915	AS2 up vs ctr
TNFRSF10A	NM_003844	0.000115205	1.68364	1.68364	AS1 up vs ctr	1.95212	1.95212	AS2 up vs ctr
CABLES1	NM_001100619	0.00011595	1.42516	1.42516	AS1 up vs ctr	1.51388	1.51388	AS2 up vs ctr
SYTL2	NM_206927	0.000116512	0.500388	-1.99845	AS1 down vs ctr	0.463446	-2.15775	AS2 down vs ctr
RAGE	NM_014226	0.000117673	1.55251	1.55251	AS1 up vs ctr	2.39754	2.39754	AS2 up vs ctr
CDS2	NM_003818	0.000117806	1.172	1.172	AS1 up vs ctr	1.18521	1.18521	AS2 up vs ctr
PATL1	NM_152716	0.000117844	1.69332	1.69332	AS1 up vs ctr	1.46429	1.46429	AS2 up vs ctr
P4HA2	NM_004199	0.000118259	1.55225	1.55225	AS1 up vs ctr	1.57511	1.57511	AS2 up vs ctr
NEK9	NM_033116	0.000118749	1.31002	1.31002	AS1 up vs ctr	1.33422	1.33422	AS2 up vs ctr
KAZ	NM_015209	0.000119064	1.42776	1.42776	AS1 up vs ctr	1.30562	1.30562	AS2 up vs ctr
RGL1	NM_015149	0.000119918	1.54442	1.54442	AS1 up vs ctr	1.38358	1.38358	AS2 up vs ctr
IFFO1	NR_036467	0.000121606	0.961122	-1.04045	AS1 down vs ctr	0.9612	-1.04037	AS2 down vs ctr
RASAL3	NM_022904	0.000121748	1.01251	1.01251	AS1 up vs ctr	1.01673	1.01673	AS2 up vs ctr
WWOX	NM_016373	0.000122051	0.970722	-1.03016	AS1 down vs ctr	0.923305	-1.08307	AS2 down vs ctr
ADCY10	NM_018417	0.000122388	1.19376	1.19376	AS1 up vs ctr	1.33324	1.33324	AS2 up vs ctr
KDR	NM_002253	0.000122852	0.854612	-1.17012	AS1 down vs ctr	0.931142	-1.07395	AS2 down vs ctr
COG3	NM_031431	0.000123828	1.34855	1.34855	AS1 up vs ctr	1.08408	1.08408	AS2 up vs ctr
HAUS6	NM_017645	0.000124907	1.16906	1.16906	AS1 up vs ctr	1.08518	1.08518	AS2 up vs ctr
HEXB	NM_000521	0.000124918	1.66825	1.66825	AS1 up vs ctr	1.62963	1.62963	AS2 up vs ctr
CCDC111	NM_152683	0.000125152	0.937182	-1.06703	AS1 down vs ctr	0.964465	-1.03684	AS2 down vs ctr
RILP	NM_031430	0.000125964	1.51028	1.51028	AS1 up vs ctr	1.7092	1.7092	AS2 up vs ctr
INPP5K	NM_001135642	0.000126319	1.44894	1.44894	AS1 up vs ctr	1.32851	1.32851	AS2 up vs ctr
IDE	NM_004969	0.000126621	1.03664	1.03664	AS1 up vs ctr	0.728752	-1.37221	AS2 down vs ctr
PNPLA3	NM_025225	0.000126629	1.73032	1.73032	AS1 up vs ctr	1.73994	1.73994	AS2 up vs ctr
CELSR3	NM_001407	0.000126938	1.11614	1.11614	AS1 up vs ctr	1.32298	1.32298	AS2 up vs ctr
RBM15B	NM_013286	0.000127516	0.9251	-1.08096	AS1 down vs ctr	1.04986	1.04986	AS2 up vs ctr
AVL9	NM_015060	0.00012752	1.61803	1.61803	AS1 up vs ctr	1.5764	1.5764	AS2 up vs ctr
USP36	NM_025090	0.000127878	1.45722	1.45722	AS1 up vs ctr	1.75283	1.75283	AS2 up vs ctr
C22orf43	NM_016449	0.000128442	1.20769	1.20769	AS1 up vs ctr	1.63805	1.63805	AS2 up vs ctr
PDLIM5	NM_006457	0.000128889	1.03036	1.03036	AS1 up vs ctr	1.08234	1.08234	AS2 up vs ctr
GDPD5	NM_030792	0.000129251	0.74269	-1.34646	AS1 down vs ctr	0.756304	-1.32222	AS2 down vs ctr
DDX47	NM_016355	0.000129304	1.1236	1.1236	AS1 up vs ctr	1.14506	1.14506	AS2 up vs ctr
CD151	NM_004357	0.000129689	0.900779	-1.11015	AS1 down vs ctr	0.75237	-1.32913	AS2 down vs ctr
CAPN1	NM_005186	0.000130295	0.637493	-1.56864	AS1 down vs ctr	0.549312	-1.82046	AS2 down vs ctr
GALNT1	NM_020474	0.000130529	0.701304	-1.42591	AS1 down vs ctr	1.33223	1.33223	AS2 up vs ctr
SULT1C2	NM_001056	0.000130589	2.11964	2.11964	AS1 up vs ctr	1.80459	1.80459	AS2 up vs ctr
TEX19	NM_207459	0.000131169	0.959718	-1.04197	AS1 down vs ctr	0.961179	-1.04039	AS2 down vs ctr
SLC16A6	NM_001174166	0.000131801	5.83224	5.83224	AS1 up vs ctr	4.82907	4.82907	AS2 up vs ctr
STT3A	NM_152713	0.00013243	1.01623	1.01623	AS1 up vs ctr	0.932905	-1.07192	AS2 down vs ctr
RC3H2	NM_001100588	0.000133065	1.42673	1.42673	AS1 up vs ctr	1.192	1.192	AS2 up vs ctr
ZBED5	NM_021211	0.000133086	0.903705	-1.10656	AS1 down vs ctr	1.17958	1.17958	AS2 up vs ctr
SARNP	NR_026723	0.000133596	1.32325	1.32325	AS1 up vs ctr	1.12449	1.12449	AS2 up vs ctr
FBN1	NM_000138	0.000133994	0.8863	-1.12829	AS1 down vs ctr	0.79541	-1.25721	AS2 down vs ctr
GCLC	NM_001498	0.000134653	1.68428	1.68428	AS1 up vs ctr	1.54364	1.54364	AS2 up vs ctr
DIAPH2	NM_007309	0.000134931	1.60619	1.60619	AS1 up vs ctr	1.20534	1.20534	AS2 up vs ctr
WDR73	NM_032856	0.000135939	1.47824	1.47824	AS1 up vs ctr	1.6904	1.6904	AS2 up vs ctr
NAGPA	NM_016256	0.000136369	0.999506	-1.00049	AS1 down vs ctr	0.904608	-1.10545	AS2 down vs ctr
P2RX5	NM_002561	0.000136519	1.36184	1.36184	AS1 up vs ctr	1.49438	1.49438	AS2 up vs ctr
PDCD11	NM_014976	0.000136702	1.11548	1.11548	AS1 up vs ctr	1.24835	1.24835	AS2 up vs ctr
PILRB	NR_036569	0.000136839	1.4409	1.4409	AS1 up vs ctr	1.93317	1.93317	AS2 up vs ctr
TFEC	NM_012252	0.000136853	1.61582	1.61582	AS1 up vs ctr	1.57785	1.57785	AS2 up vs ctr
SMG7	NM_173156	0.000137238	0.956933	-1.045	AS1 down vs ctr	1.64398	1.64398	AS2 up vs ctr
PLEKHM1	NM_014798	0.000137699	1.7488	1.7488	AS1 up vs ctr	1.83661	1.83661	AS2 up vs ctr
WDR34	NM_052844	0.000139371	0.748966	-1.33518	AS1 down vs ctr	0.708559	-1.41132	AS2 down vs ctr
GTPBP10	NM_033107	0.000139992	1.786	1.786	AS1 up vs ctr	1.6706	1.6706	AS2 up vs ctr
ATP13A4	NM_032279	0.000140768	0.777967	-1.2854	AS1 down vs ctr	0.936638	-1.06765	AS2 down vs ctr
GDPD1	NM_182569	0.000141183	1.18752	1.18752	AS1 up vs ctr	0.976772	-1.02378	AS2 down vs ctr
DDX21	NM_004728	0.000142373	1.38323	1.38323	AS1 up vs ctr	1.37599	1.37599	AS2 up vs ctr
RFX7	NM_022841	0.000142464	1.56705	1.56705	AS1 up vs ctr	1.36968	1.36968	AS2 up vs ctr
KCNG1	NM_002237	0.000142627	1.40136	1.40136	AS1 up vs ctr	1.77535	1.77535	AS2 up vs ctr
NRF1	NM_005011	0.000143977	1.19624	1.19624	AS1 up vs ctr	1.15442	1.15442	AS2 up vs ctr
IPO7	NM_006391	0.000144605	1.08302	1.08302	AS1 up vs ctr	1.10491	1.10491	AS2 up vs ctr
ZNF653	NM_138783	0.000145004	1.03038	1.03038	AS1 up vs ctr	1.12272	1.12272	AS2 up vs ctr
ROR1	NM_005012	0.000146239	0.373325	-2.67863	AS1 down vs ctr	0.550691	-1.8159	AS2 down vs ctr
OGFOD1	NM_018233	0.000147394	1.13154	1.13154	AS1 up vs ctr	1.11239	1.11239	AS2 up vs ctr
CLK1	NR_027856	0.000147766	1.41258	1.41258	AS1 up vs ctr	1.37765	1.37765	AS2 up vs ctr
GOLIM4	NM_014498	0.000150142	1.23019	1.23019	AS1 up vs ctr	1.1123	1.1123	AS2 up vs ctr
IPO9	NM_018085	0.000150324	0.873582	-1.14471	AS1 down vs ctr	0.961967	-1.03954	AS2 down vs ctr
NT5C3	NR_029372	0.000151304	2.20072	2.20072	AS1 up vs ctr	2.23837	2.23837	AS2 up vs ctr
ATG2B	NM_018036	0.000152833	0.966701	-1.03445	AS1 down vs ctr	0.980669	-1.01971	AS2 down vs ctr
SPTBN1	NM_003128	0.000152947	0.876443	-1.14098	AS1 down vs ctr	0.947298	-1.05563	AS2 down vs ctr
NDUFAF1	NM_016013	0.000153201	1.12538	1.12538	AS1 up vs ctr	0.798153	-1.25289	AS2 down vs ctr
FBXW11	NM_033644	0.000153679	1.13185	1.13185	AS1 up vs ctr	1.18217	1.18217	AS2 up vs ctr
SPTY2D1	NM_194285	0.000153813	1.29307	1.29307	AS1 up vs ctr	1.19128	1.19128	AS2 up vs ctr
RAD23B	NM_002874	0.000154668	0.802837	-1.24558	AS1 down vs ctr	0.804776	-1.24258	AS2 down vs ctr
EVC2	NM_147127	0.000154782	1.37631	1.37631	AS1 up vs ctr	1.41485	1.41485	AS2 up vs ctr
USP31	NM_020718	0.000154908	1.41469	1.41469	AS1 up vs ctr	1.44182	1.44182	AS2 up vs ctr
PCID2	NM_001127202	0.000155248	1.27721	1.27721	AS1 up vs ctr	1.09127	1.09127	AS2 up vs ctr
SPAG7	NM_004890	0.000155354	0.658496	-1.51861	AS1 down vs ctr	0.637046	-1.56975	AS2 down vs ctr
ANKRD17	NM_032217	0.000155854	1.16302	1.16302	AS1 up vs ctr	1.15589	1.15589	AS2 up vs ctr
SF3B1	NM_012433	0.000158833	1.2012	1.2012	AS1 up vs ctr	1.29524	1.29524	AS2 up vs ctr
ELL	NM_006532	0.000159086	1.46112	1.46112	AS1 up vs ctr	1.31196	1.31196	AS2 up vs ctr
STC1	NM_003155	0.000160004	2.6603	2.6603	AS1 up vs ctr	2.86721	2.86721	AS2 up vs ctr
IL13RA1	NM_001560	0.000160161	1.31292	1.31292	AS1 up vs ctr	1.21212	1.21212	AS2 up vs ctr
KIAA0427	NM_001142397	0.000160981	0.855597	-1.16877	AS1 down vs ctr	0.849181	-1.17761	AS2 down vs ctr
ROPN1L	NM_031916	0.000162059	1.88154	1.88154	AS1 up vs ctr	2.23633	2.23633	AS2 up vs ctr
C11orf66	NM_145017	0.00016306	1.15035	1.15035	AS1 up vs ctr	1.11043	1.11043	AS2 up vs ctr
CAMK2G	NM_172171	0.000164099	0.889573	-1.12413	AS1 down vs ctr	0.804189	-1.24349	AS2 down vs ctr
STAG2	NM_001042750	0.000165291	1.64808	1.64808	AS1 up vs ctr	1.26273	1.26273	AS2 up vs ctr
ANXA1	NM_000700	0.000165342	1.1922	1.1922	AS1 up vs ctr	1.02641	1.02641	AS2 up vs ctr
SYNE2	NM_182914	0.000167186	0.631512	-1.5835	AS1 down vs ctr	0.572151	-1.74779	AS2 down vs ctr
SNX9	NM_016224	0.000168206	1.75355	1.75355	AS1 up vs ctr	1.41799	1.41799	AS2 up vs ctr
FAM192A	NM_024946	0.000168641	0.762534	-1.31142	AS1 down vs ctr	0.960157	-1.0415	AS2 down vs ctr
C3orf33	NM_173657	0.000168783	1.74451	1.74451	AS1 up vs ctr	2.02799	2.02799	AS2 up vs ctr
SOX5	NM_152989	0.000168956	0.38644	-2.58772	AS1 down vs ctr	0.567346	-1.76259	AS2 down vs ctr
CPNE7	NM_014427	0.000168993	1.151	1.151	AS1 up vs ctr	1.45909	1.45909	AS2 up vs ctr
FOXP1	NM_032682	0.000169877	1.40371	1.40371	AS1 up vs ctr	1.72439	1.72439	AS2 up vs ctr
ELOVL2	NM_017770	0.000170059	0.26646	-3.75291	AS1 down vs ctr	0.236251	-4.23278	AS2 down vs ctr
ZFYVE16	NM_001105251	0.000170097	0.884873	-1.13011	AS1 down vs ctr	0.746537	-1.33952	AS2 down vs ctr
WNT8A	NM_058244	0.000170235	0.914618	-1.09335	AS1 down vs ctr	0.959829	-1.04185	AS2 down vs ctr
SHISA5	NM_016479	0.000170342	0.907098	-1.10242	AS1 down vs ctr	0.88396	-1.13127	AS2 down vs ctr
FDXR	NM_024417	0.000170646	1.08898	1.08898	AS1 up vs ctr	1.04659	1.04659	AS2 up vs ctr
STXBP1	NM_003165	0.000173337	1.05852	1.05852	AS1 up vs ctr	1.09852	1.09852	AS2 up vs ctr
ITGA6	NM_000210	0.000174046	0.818027	-1.22245	AS1 down vs ctr	1.46638	1.46638	AS2 up vs ctr
NIPA2	NM_001184889	0.000174979	1.3331	1.3331	AS1 up vs ctr	1.13106	1.13106	AS2 up vs ctr
E2F8	NM_024680	0.00017502	0.401288	-2.49197	AS1 down vs ctr	0.414666	-2.41158	AS2 down vs ctr
MED15	NM_001003891	0.000175263	0.693654	-1.44164	AS1 down vs ctr	0.668577	-1.49571	AS2 down vs ctr
CCDC50	NM_178335	0.000175551	1.155	1.155	AS1 up vs ctr	1.06329	1.06329	AS2 up vs ctr
TNFSF12-TNFSF13	NM_172089	0.000175687	1.18617	1.18617	AS1 up vs ctr	1.4651	1.4651	AS2 up vs ctr
ARRB2	NM_004313	0.00017641	0.689247	-1.45086	AS1 down vs ctr	0.653642	-1.52989	AS2 down vs ctr
DCTN5	NM_032486	0.000177257	1.1009	1.1009	AS1 up vs ctr	1.07541	1.07541	AS2 up vs ctr
NCDN	NM_014284	0.00017746	0.784266	-1.27508	AS1 down vs ctr	0.876398	-1.14103	AS2 down vs ctr
H2AFX	NM_002105	0.000178945	0.634338	-1.57645	AS1 down vs ctr	0.728002	-1.37362	AS2 down vs ctr
AP2B1	NM_001030006	0.000179797	0.651763	-1.5343	AS1 down vs ctr	0.607641	-1.64571	AS2 down vs ctr
ACOX1	NM_004035	0.000181925	1.15773	1.15773	AS1 up vs ctr	1.00101	1.00101	AS2 up vs ctr
SPINK5	NM_001127698	0.000182238	0.858344	-1.16503	AS1 down vs ctr	0.962195	-1.03929	AS2 down vs ctr
CUTC	NM_015960	0.000182581	1.96792	1.96792	AS1 up vs ctr	1.70581	1.70581	AS2 up vs ctr
TNFAIP8L3	NM_207381	0.000182782	1.4259	1.4259	AS1 up vs ctr	1.61798	1.61798	AS2 up vs ctr
NKTR	NM_005385	0.000183192	1.2278	1.2278	AS1 up vs ctr	1.33138	1.33138	AS2 up vs ctr
PELP1	NM_014389	0.000183447	0.695684	-1.43743	AS1 down vs ctr	0.776213	-1.28831	AS2 down vs ctr
ARRB1	NM_004041	0.000183459	0.577091	-1.73283	AS1 down vs ctr	0.372181	-2.68686	AS2 down vs ctr
SPNS1	NM_032038	0.000184311	0.916889	-1.09065	AS1 down vs ctr	0.862428	-1.15952	AS2 down vs ctr
MPHOSPH9	NM_022782	0.0001844	1.26251	1.26251	AS1 up vs ctr	0.986024	-1.01417	AS2 down vs ctr
TRIT1	NM_017646	0.000184647	1.41481	1.41481	AS1 up vs ctr	1.63021	1.63021	AS2 up vs ctr
NEK6	NM_001145001	0.000186513	1.22586	1.22586	AS1 up vs ctr	1.26879	1.26879	AS2 up vs ctr
MITD1	NM_138798	0.000187428	2.424	2.424	AS1 up vs ctr	1.95383	1.95383	AS2 up vs ctr
ATP5D	NM_001687	0.000188217	0.779263	-1.28326	AS1 down vs ctr	0.782714	-1.27761	AS2 down vs ctr
MAST2	NM_015112	0.000188821	1.04219	1.04219	AS1 up vs ctr	0.948094	-1.05475	AS2 down vs ctr
DHX35	NR_033905	0.000189472	1.38943	1.38943	AS1 up vs ctr	1.35879	1.35879	AS2 up vs ctr
STARD4	NM_139164	0.000189896	0.743714	-1.3446	AS1 down vs ctr	0.616257	-1.6227	AS2 down vs ctr
CEP164	NM_014956	0.000191225	1.03118	1.03118	AS1 up vs ctr	1.00001	1.00001	AS2 up vs ctr
SPHK2	NM_020126	0.000191627	1.12298	1.12298	AS1 up vs ctr	1.41501	1.41501	AS2 up vs ctr
BMPER	NM_133468	0.000191934	0.614082	-1.62845	AS1 down vs ctr	0.649843	-1.53883	AS2 down vs ctr
ARNT2	NM_014862	0.000191998	0.784712	-1.27435	AS1 down vs ctr	0.808229	-1.23727	AS2 down vs ctr
HIP1R	NM_003959	0.000192417	1.01717	1.01717	AS1 up vs ctr	1.05034	1.05034	AS2 up vs ctr
UHRF1BP1	NM_017754	0.00019296	1.48491	1.48491	AS1 up vs ctr	1.3265	1.3265	AS2 up vs ctr
PPP1R12C	NM_017607	0.00019352	0.890659	-1.12276	AS1 down vs ctr	0.88592	-1.12877	AS2 down vs ctr
CCDC22	NM_014008	0.000194563	0.752084	-1.32964	AS1 down vs ctr	0.714099	-1.40037	AS2 down vs ctr
PIK3CA	NM_006218	0.000196407	0.644089	-1.55258	AS1 down vs ctr	0.824024	-1.21356	AS2 down vs ctr
FLII	NM_002018	0.000196491	0.645151	-1.55002	AS1 down vs ctr	0.563344	-1.77511	AS2 down vs ctr
PKIA	NM_006823	0.000196576	0.837263	-1.19437	AS1 down vs ctr	1.42851	1.42851	AS2 up vs ctr
TMEM70	NR_033334	0.000197148	1.47776	1.47776	AS1 up vs ctr	1.58591	1.58591	AS2 up vs ctr
PAPOLA	NM_032632	0.000197634	1.18468	1.18468	AS1 up vs ctr	0.971544	-1.02929	AS2 down vs ctr
ADARB1	NM_015833	0.000198081	1.2153	1.2153	AS1 up vs ctr	1.27024	1.27024	AS2 up vs ctr
MDN1	NM_014611	0.000198662	1.07899	1.07899	AS1 up vs ctr	1.30132	1.30132	AS2 up vs ctr
MCRS1	NM_006337	0.000199228	0.610771	-1.63728	AS1 down vs ctr	0.593904	-1.68377	AS2 down vs ctr
RGS9	NM_003835	0.000200427	1.20193	1.20193	AS1 up vs ctr	1.33422	1.33422	AS2 up vs ctr
POU2F1	NM_002697	0.00020191	1.6355	1.6355	AS1 up vs ctr	1.51095	1.51095	AS2 up vs ctr
IARS	NM_013417	0.0002023	0.978922	-1.02153	AS1 down vs ctr	0.901529	-1.10923	AS2 down vs ctr
CDH24	NM_022478	0.000202999	1.10328	1.10328	AS1 up vs ctr	1.50565	1.50565	AS2 up vs ctr
CASD1	NM_022900	0.000203039	0.564215	-1.77237	AS1 down vs ctr	0.517047	-1.93406	AS2 down vs ctr
GPER	NM_001039966	0.000203394	0.84344	-1.18562	AS1 down vs ctr	0.650525	-1.53722	AS2 down vs ctr
DRP2	NM_001939	0.000204122	1.29987	1.29987	AS1 up vs ctr	1.23101	1.23101	AS2 up vs ctr
DFFA	NM_213566	0.000206318	1.04663	1.04663	AS1 up vs ctr	1.13758	1.13758	AS2 up vs ctr
DUS4L	NM_181581	0.000206747	1.59932	1.59932	AS1 up vs ctr	2.02707	2.02707	AS2 up vs ctr
ACTG2	NM_001615	0.00020682	1.04375	1.04375	AS1 up vs ctr	0.980206	-1.02019	AS2 down vs ctr
ST7L	NM_017744	0.000208246	1.43656	1.43656	AS1 up vs ctr	1.58349	1.58349	AS2 up vs ctr
DMTF1	NR_024549	0.000209423	1.51938	1.51938	AS1 up vs ctr	1.56916	1.56916	AS2 up vs ctr
DPF3	NM_012074	0.000209897	0.509731	-1.96182	AS1 down vs ctr	0.563264	-1.77537	AS2 down vs ctr
GNAI1	NM_002069	0.000212102	1.64433	1.64433	AS1 up vs ctr	1.38245	1.38245	AS2 up vs ctr
EPS8L2	NM_022772	0.000212507	0.860199	-1.16252	AS1 down vs ctr	0.985649	-1.01456	AS2 down vs ctr
TRAF6	NM_145803	0.000213761	1.45006	1.45006	AS1 up vs ctr	1.25362	1.25362	AS2 up vs ctr
GORAB	NM_152281	0.00021425	2.34617	2.34617	AS1 up vs ctr	2.19997	2.19997	AS2 up vs ctr
CRADD	NM_003805	0.000214931	1.03585	1.03585	AS1 up vs ctr	0.975749	-1.02485	AS2 down vs ctr
C1orf113	NM_001162530	0.000216529	1.35056	1.35056	AS1 up vs ctr	1.74694	1.74694	AS2 up vs ctr
GPS1	NM_212492	0.000216547	0.6957	-1.4374	AS1 down vs ctr	0.747596	-1.33762	AS2 down vs ctr
THY1	NM_006288	0.000216917	0.685444	-1.45891	AS1 down vs ctr	0.656921	-1.52225	AS2 down vs ctr
PHF20L1	NM_016018	0.000218105	1.16905	1.16905	AS1 up vs ctr	1.20061	1.20061	AS2 up vs ctr
FAM116A	NM_152678	0.000218372	2.03903	2.03903	AS1 up vs ctr	1.48983	1.48983	AS2 up vs ctr
C2orf63	NM_152385	0.000218684	0.813331	-1.22951	AS1 down vs ctr	0.837001	-1.19474	AS2 down vs ctr
YIPF2	NM_024029	0.000219253	0.608613	-1.64308	AS1 down vs ctr	0.546747	-1.829	AS2 down vs ctr
MED13	NM_005121	0.000219525	1.26883	1.26883	AS1 up vs ctr	0.88068	-1.13549	AS2 down vs ctr
TMBIM4	NM_016056	0.000220007	0.991951	-1.00811	AS1 down vs ctr	0.766628	-1.30441	AS2 down vs ctr
ZNF276	NM_001113525	0.000220153	1.1942	1.1942	AS1 up vs ctr	1.28277	1.28277	AS2 up vs ctr
VCAN	NM_004385	0.000220852	0.944928	-1.05828	AS1 down vs ctr	1.10229	1.10229	AS2 up vs ctr
NDFIP1	NM_030571	0.000220967	1.47925	1.47925	AS1 up vs ctr	1.16903	1.16903	AS2 up vs ctr
NARS	NM_004539	0.000222427	1.18265	1.18265	AS1 up vs ctr	0.958762	-1.04301	AS2 down vs ctr
LRIT3	NM_198506	0.000222499	1.71884	1.71884	AS1 up vs ctr	2.06767	2.06767	AS2 up vs ctr
LNPEP	NM_005575	0.000222973	1.07503	1.07503	AS1 up vs ctr	1.09131	1.09131	AS2 up vs ctr
BAAT	NM_001701	0.000225323	1.42205	1.42205	AS1 up vs ctr	2.11659	2.11659	AS2 up vs ctr
TNRC6C	NM_001142640	0.000226597	1.37201	1.37201	AS1 up vs ctr	1.24219	1.24219	AS2 up vs ctr
HSPA9	NM_004134	0.000227469	1.46496	1.46496	AS1 up vs ctr	1.51231	1.51231	AS2 up vs ctr
POLR1D	NM_152705	0.000228453	1.09168	1.09168	AS1 up vs ctr	1.15815	1.15815	AS2 up vs ctr
41161	NM_006640	0.000228805	0.840866	-1.18925	AS1 down vs ctr	0.946971	-1.056	AS2 down vs ctr
CCNDBP1	NM_012142	0.00022914	1.03717	1.03717	AS1 up vs ctr	0.786027	-1.27222	AS2 down vs ctr
STX1A	NM_004603	0.000229245	1.19863	1.19863	AS1 up vs ctr	1.3515	1.3515	AS2 up vs ctr
KIAA1279	NM_015634	0.000229315	1.01825	1.01825	AS1 up vs ctr	0.890211	-1.12333	AS2 down vs ctr
PSMD7	NM_002811	0.000230389	1.14649	1.14649	AS1 up vs ctr	0.968825	-1.03218	AS2 down vs ctr
ADAM8	NM_001109	0.000230591	0.989387	-1.01073	AS1 down vs ctr	1.10404	1.10404	AS2 up vs ctr
SNX2	NM_003100	0.000230862	1.72446	1.72446	AS1 up vs ctr	1.49125	1.49125	AS2 up vs ctr
NCAPG	NM_022346	0.000231468	0.285218	-3.50609	AS1 down vs ctr	0.317275	-3.15184	AS2 down vs ctr
C13orf1	NM_020456	0.000232119	1.05077	1.05077	AS1 up vs ctr	0.965849	-1.03536	AS2 down vs ctr
PACSIN2	NM_007229	0.000232815	0.917278	-1.09018	AS1 down vs ctr	1.01684	1.01684	AS2 up vs ctr
MYO7A	NM_000260	0.000234021	1.01554	1.01554	AS1 up vs ctr	1.07256	1.07256	AS2 up vs ctr
GCNT2	NM_145649	0.000234141	1.35221	1.35221	AS1 up vs ctr	1.70552	1.70552	AS2 up vs ctr
GJD4	NM_153368	0.000234801	1.21482	1.21482	AS1 up vs ctr	1.46686	1.46686	AS2 up vs ctr
ICAM3	NM_002162	0.000235102	1.45261	1.45261	AS1 up vs ctr	1.69548	1.69548	AS2 up vs ctr
SREBF1	NM_001005291	0.000235981	0.713965	-1.40063	AS1 down vs ctr	0.667925	-1.49717	AS2 down vs ctr
WDR78	NM_024763	0.00023792	0.82809	-1.2076	AS1 down vs ctr	1.13419	1.13419	AS2 up vs ctr
SRCAP	NM_006662	0.000238097	1.32111	1.32111	AS1 up vs ctr	1.29259	1.29259	AS2 up vs ctr
C1orf38	NM_001105556	0.000238634	1.63026	1.63026	AS1 up vs ctr	1.44225	1.44225	AS2 up vs ctr
SPTAN1	NM_001130438	0.000239909	0.669068	-1.49462	AS1 down vs ctr	0.634263	-1.57663	AS2 down vs ctr
PHKG2	NM_000294	0.000240448	0.822406	-1.21594	AS1 down vs ctr	0.961819	-1.0397	AS2 down vs ctr
GYS1	NM_002103	0.000240461	0.710442	-1.40757	AS1 down vs ctr	0.57594	-1.73629	AS2 down vs ctr
CUX1	NM_181552	0.000242833	1.09379	1.09379	AS1 up vs ctr	1.09288	1.09288	AS2 up vs ctr
TGFB1I1	NM_001042454	0.000243376	0.578665	-1.72812	AS1 down vs ctr	0.548192	-1.82418	AS2 down vs ctr
ANKRD26	NM_014915	0.000243873	0.926013	-1.0799	AS1 down vs ctr	0.851171	-1.17485	AS2 down vs ctr
ATF2	NM_001880	0.000243963	0.990792	-1.00929	AS1 down vs ctr	1.04195	1.04195	AS2 up vs ctr
FAM71F1	NM_032599	0.00024622	1.81854	1.81854	AS1 up vs ctr	3.17266	3.17266	AS2 up vs ctr
PPM1K	NM_152542	0.0002475	1.43726	1.43726	AS1 up vs ctr	1.53697	1.53697	AS2 up vs ctr
PRDM5	NM_018699	0.000247747	0.836184	-1.19591	AS1 down vs ctr	0.96759	-1.0335	AS2 down vs ctr
ACAD11	NM_032169	0.000248058	1.46579	1.46579	AS1 up vs ctr	1.47348	1.47348	AS2 up vs ctr
ATF3	NM_001040619	0.000248891	1.79572	1.79572	AS1 up vs ctr	1.54587	1.54587	AS2 up vs ctr
PPP5C	NM_006247	0.000249494	0.927139	-1.07859	AS1 down vs ctr	0.986192	-1.014	AS2 down vs ctr
PTPRK	NM_001135648	0.000250021	0.994838	-1.00519	AS1 down vs ctr	1.00457	1.00457	AS2 up vs ctr
CCDC93	NM_019044	0.000250243	1.62966	1.62966	AS1 up vs ctr	1.42751	1.42751	AS2 up vs ctr
ZDHHC19	NM_001039617	0.000250961	0.921702	-1.08495	AS1 down vs ctr	1.08493	1.08493	AS2 up vs ctr
MAP3K2	NM_006609	0.000253815	2.31308	2.31308	AS1 up vs ctr	1.72571	1.72571	AS2 up vs ctr
ZNF767	NR_027788	0.000254882	2.013	2.013	AS1 up vs ctr	1.74769	1.74769	AS2 up vs ctr
EPS15	NM_001981	0.000255199	1.37562	1.37562	AS1 up vs ctr	1.16479	1.16479	AS2 up vs ctr
DNAJB14	NM_001031723	0.000255628	1.22621	1.22621	AS1 up vs ctr	0.976417	-1.02415	AS2 down vs ctr
ATP2A1	NM_004320	0.000256228	1.59228	1.59228	AS1 up vs ctr	1.89788	1.89788	AS2 up vs ctr
ACSL3	NM_004457	0.000257596	1.28466	1.28466	AS1 up vs ctr	0.962649	-1.0388	AS2 down vs ctr
FOXP2	NR_033766	0.000260456	0.418603	-2.3889	AS1 down vs ctr	0.407791	-2.45224	AS2 down vs ctr
PPTC7	NM_139283	0.000261496	1.89558	1.89558	AS1 up vs ctr	1.49703	1.49703	AS2 up vs ctr
TMEM171	NM_173490	0.000262167	0.432024	-2.31469	AS1 down vs ctr	0.401861	-2.48842	AS2 down vs ctr
PRKAR2A	NM_004157	0.000263036	1.19454	1.19454	AS1 up vs ctr	1.14826	1.14826	AS2 up vs ctr
C4B	NM_001002029	0.000265782	1.20551	1.20551	AS1 up vs ctr	1.67385	1.67385	AS2 up vs ctr
SBNO2	NM_014963	0.00026625	0.873269	-1.14512	AS1 down vs ctr	0.802994	-1.24534	AS2 down vs ctr
NAALADL1	NM_005468	0.000267389	0.868927	-1.15085	AS1 down vs ctr	0.890411	-1.12308	AS2 down vs ctr
SYTL4	NM_080737	0.000267689	0.656135	-1.52408	AS1 down vs ctr	0.620189	-1.61241	AS2 down vs ctr
VEZT	NM_017599	0.000268335	1.2167	1.2167	AS1 up vs ctr	1.2389	1.2389	AS2 up vs ctr
TUBGCP6	NM_020461	0.00026934	0.99501	-1.00502	AS1 down vs ctr	1.10097	1.10097	AS2 up vs ctr
DHX32	NM_018180	0.000269479	0.830281	-1.20441	AS1 down vs ctr	0.851526	-1.17436	AS2 down vs ctr
LRRC8E	NM_025061	0.000270139	1.42412	1.42412	AS1 up vs ctr	1.53491	1.53491	AS2 up vs ctr
CCDC88A	NM_001135597	0.000271156	0.724453	-1.38035	AS1 down vs ctr	0.783943	-1.2756	AS2 down vs ctr
FBXO32	NM_058229	0.00027121	4.15086	4.15086	AS1 up vs ctr	2.62091	2.62091	AS2 up vs ctr
AXL	NM_021913	0.000271352	0.774294	-1.2915	AS1 down vs ctr	0.673573	-1.48462	AS2 down vs ctr
PLAGL1	NM_001080951	0.000272636	0.811197	-1.23275	AS1 down vs ctr	0.8635	-1.15808	AS2 down vs ctr
TRIM56	NM_030961	0.000272756	1.17461	1.17461	AS1 up vs ctr	1.17895	1.17895	AS2 up vs ctr
EPB41L5	NM_020909	0.000273265	0.81597	-1.22554	AS1 down vs ctr	0.719451	-1.38995	AS2 down vs ctr
FAM113A	AK293638	0.000274185	0.650774	-1.53663	AS1 down vs ctr	0.610493	-1.63802	AS2 down vs ctr
FAM49B	BC017297	0.000275886	1.15942	1.15942	AS1 up vs ctr	1.2135	1.2135	AS2 up vs ctr
CLDN15	NM_001185080	0.000277143	1.20674	1.20674	AS1 up vs ctr	1.53473	1.53473	AS2 up vs ctr
KHNYN	NM_015299	0.000278373	1.12624	1.12624	AS1 up vs ctr	0.629048	-1.5897	AS2 down vs ctr
CHMP4C	NM_152284	0.000278406	0.997286	-1.00272	AS1 down vs ctr	1.77998	1.77998	AS2 up vs ctr
ABI2	NM_005759	0.000279819	0.9794	-1.02103	AS1 down vs ctr	0.846409	-1.18146	AS2 down vs ctr
COPS7A	NM_001164093	0.000279924	1.12055	1.12055	AS1 up vs ctr	0.961772	-1.03975	AS2 down vs ctr
ANXA11	NM_145869	0.000280035	0.836295	-1.19575	AS1 down vs ctr	0.744364	-1.34343	AS2 down vs ctr
RAD54B	NM_012415	0.00028037	0.749422	-1.33436	AS1 down vs ctr	0.794088	-1.25931	AS2 down vs ctr
PSMD5	NM_005047	0.000284035	0.374678	-2.66896	AS1 down vs ctr	0.811387	-1.23246	AS2 down vs ctr
DSCR9	AB066100	0.000284426	2.35783	2.35783	AS1 up vs ctr	2.48861	2.48861	AS2 up vs ctr
UBASH3B	NM_032873	0.000285274	1.47384	1.47384	AS1 up vs ctr	1.2793	1.2793	AS2 up vs ctr
SPP1	NM_001040058	0.000285496	2.73509	2.73509	AS1 up vs ctr	2.92022	2.92022	AS2 up vs ctr
ZNF226	NM_001032372	0.000289044	1.08979	1.08979	AS1 up vs ctr	1.06679	1.06679	AS2 up vs ctr
NFYC	NM_001142590	0.000290042	1.14687	1.14687	AS1 up vs ctr	1.59281	1.59281	AS2 up vs ctr
RCHY1	NM_015436	0.000291763	1.60176	1.60176	AS1 up vs ctr	1.53922	1.53922	AS2 up vs ctr
C19orf66	NM_018381	0.000291968	0.685279	-1.45926	AS1 down vs ctr	0.582799	-1.71586	AS2 down vs ctr
RPAIN	NR_027678	0.000293281	1.0281	1.0281	AS1 up vs ctr	0.502154	-1.99142	AS2 down vs ctr
PLA2G4C	NM_001159323	0.000294317	1.2955	1.2955	AS1 up vs ctr	1.15495	1.15495	AS2 up vs ctr
UCK1	NM_031432	0.000295736	1.1446	1.1446	AS1 up vs ctr	0.857217	-1.16657	AS2 down vs ctr
ATG4C	NM_032852	0.000297213	0.934052	-1.0706	AS1 down vs ctr	0.824117	-1.21342	AS2 down vs ctr
TBX19	NM_005149	0.000297924	1.77337	1.77337	AS1 up vs ctr	2.15388	2.15388	AS2 up vs ctr
DENND3	NM_014957	0.000300608	1.15234	1.15234	AS1 up vs ctr	1.06212	1.06212	AS2 up vs ctr
PABPC3	NM_030979	0.000300789	0.936144	-1.06821	AS1 down vs ctr	0.976739	-1.02382	AS2 down vs ctr
ABCC4	NM_005845	0.000301419	0.918008	-1.08931	AS1 down vs ctr	0.96202	-1.03948	AS2 down vs ctr
CSTF1	NM_001033522	0.000301931	0.947073	-1.05588	AS1 down vs ctr	0.853897	-1.1711	AS2 down vs ctr
C4orf14	NM_032313	0.000302973	1.5015	1.5015	AS1 up vs ctr	1.30173	1.30173	AS2 up vs ctr
USP33	NM_015017	0.000304749	1.12372	1.12372	AS1 up vs ctr	1.03322	1.03322	AS2 up vs ctr
DPH1	NM_001383	0.000304992	0.948056	-1.05479	AS1 down vs ctr	0.921026	-1.08575	AS2 down vs ctr
SAMD9	NM_017654	0.000306749	2.73311	2.73311	AS1 up vs ctr	1.77007	1.77007	AS2 up vs ctr
KLHL18	NM_025010	0.000307458	1.19042	1.19042	AS1 up vs ctr	1.40698	1.40698	AS2 up vs ctr
ADNP2	NM_014913	0.000310697	1.82614	1.82614	AS1 up vs ctr	1.56202	1.56202	AS2 up vs ctr
UBE2K	NM_005339	0.000310698	1.25039	1.25039	AS1 up vs ctr	1.22879	1.22879	AS2 up vs ctr
CPLX3	NM_001030005	0.000314177	1.17299	1.17299	AS1 up vs ctr	1.53481	1.53481	AS2 up vs ctr
ARMC4	NM_018076	0.000314334	0.570804	-1.75191	AS1 down vs ctr	0.692892	-1.44323	AS2 down vs ctr
UBE3C	NM_014671	0.000315857	1.10617	1.10617	AS1 up vs ctr	1.15591	1.15591	AS2 up vs ctr
KIAA1324	NM_020775	0.000318442	1.00068	1.00068	AS1 up vs ctr	0.918509	-1.08872	AS2 down vs ctr
C9orf5	NM_032012	0.000319143	1.21775	1.21775	AS1 up vs ctr	1.04987	1.04987	AS2 up vs ctr
RARA	NM_000964	0.000319295	1.33436	1.33436	AS1 up vs ctr	1.33036	1.33036	AS2 up vs ctr
LRRC37BP1	NR_015341	0.000322485	3.43828	3.43828	AS1 up vs ctr	3.34376	3.34376	AS2 up vs ctr
KIF3A	NM_007054	0.000325147	1.41035	1.41035	AS1 up vs ctr	1.47771	1.47771	AS2 up vs ctr
REM2	NM_173527	0.000325877	2.34822	2.34822	AS1 up vs ctr	2.89067	2.89067	AS2 up vs ctr
TOR1AIP2	NM_145034	0.000326106	1.5653	1.5653	AS1 up vs ctr	1.37109	1.37109	AS2 up vs ctr
RBCK1	NM_031229	0.000327975	0.79914	-1.25135	AS1 down vs ctr	0.863568	-1.15799	AS2 down vs ctr
PITPNC1	NM_181671	0.000328289	1.63277	1.63277	AS1 up vs ctr	1.36729	1.36729	AS2 up vs ctr
GNS	NM_002076	0.000328638	1.35259	1.35259	AS1 up vs ctr	1.21609	1.21609	AS2 up vs ctr
FPGS	NM_004957	0.00032902	0.740727	-1.35003	AS1 down vs ctr	0.687081	-1.45543	AS2 down vs ctr
SIRT6	NM_016539	0.000330468	1.16594	1.16594	AS1 up vs ctr	1.45134	1.45134	AS2 up vs ctr
ZNF512	NM_032434	0.000330513	1.31697	1.31697	AS1 up vs ctr	1.3918	1.3918	AS2 up vs ctr
BRD2	NM_005104	0.000330978	1.63538	1.63538	AS1 up vs ctr	1.38106	1.38106	AS2 up vs ctr
GPNMB	NM_001005340	0.000331274	2.89316	2.89316	AS1 up vs ctr	2.27382	2.27382	AS2 up vs ctr
SPERT	NM_152719	0.000331556	0.903164	-1.10722	AS1 down vs ctr	0.86493	-1.15616	AS2 down vs ctr
RSRC2	NR_036435	0.000332564	1.45602	1.45602	AS1 up vs ctr	1.37335	1.37335	AS2 up vs ctr
TSPAN17	NM_012171	0.000332844	0.822152	-1.21632	AS1 down vs ctr	0.804362	-1.24322	AS2 down vs ctr
C1orf128	NM_020362	0.00033305	1.82748	1.82748	AS1 up vs ctr	2.00176	2.00176	AS2 up vs ctr
TRAM2	NM_012288	0.00033395	1.2891	1.2891	AS1 up vs ctr	1.3848	1.3848	AS2 up vs ctr
FTSJ1	NM_177439	0.000334034	0.737632	-1.35569	AS1 down vs ctr	0.586239	-1.70579	AS2 down vs ctr
FBXO27	NM_178820	0.000334425	1.06616	1.06616	AS1 up vs ctr	1.40729	1.40729	AS2 up vs ctr
USP47	NM_017944	0.00033475	1.46545	1.46545	AS1 up vs ctr	1.19892	1.19892	AS2 up vs ctr
SCYL3	ENST00000367772	0.000335765	0.513879	-1.94598	AS1 down vs ctr	0.4563	-2.19154	AS2 down vs ctr
MLNR	NM_001507	0.000337562	1.49091	1.49091	AS1 up vs ctr	1.69048	1.69048	AS2 up vs ctr
SNX5	NM_152227	0.000338443	1.13692	1.13692	AS1 up vs ctr	1.10747	1.10747	AS2 up vs ctr
TCTEX1D1	NM_152665	0.000341339	1.77061	1.77061	AS1 up vs ctr	3.15624	3.15624	AS2 up vs ctr
ING3	NM_019071	0.000341539	1.2848	1.2848	AS1 up vs ctr	1.28274	1.28274	AS2 up vs ctr
RSU1	NM_012425	0.000342616	0.787869	-1.26925	AS1 down vs ctr	0.765749	-1.30591	AS2 down vs ctr
VCAM1	NM_001078	0.000344	0.312658	-3.19838	AS1 down vs ctr	0.288531	-3.46583	AS2 down vs ctr
CAMK2D	NM_001221	0.000346099	1.21083	1.21083	AS1 up vs ctr	1.0826	1.0826	AS2 up vs ctr
THOC5	NM_001002878	0.000347716	1.27468	1.27468	AS1 up vs ctr	1.23683	1.23683	AS2 up vs ctr
VDR	NM_001017535	0.000348334	1.95617	1.95617	AS1 up vs ctr	2.69014	2.69014	AS2 up vs ctr
C12orf75	NM_001145199	0.000349217	0.670743	-1.49088	AS1 down vs ctr	0.973007	-1.02774	AS2 down vs ctr
ZNF23	NM_145911	0.000349455	2.38304	2.38304	AS1 up vs ctr	2.46298	2.46298	AS2 up vs ctr
COX4I1	NM_001861	0.000349466	0.981627	-1.01872	AS1 down vs ctr	0.942306	-1.06123	AS2 down vs ctr
TSGA10	NM_182911	0.000354541	1.40192	1.40192	AS1 up vs ctr	1.94356	1.94356	AS2 up vs ctr
SLITRK5	NM_015567	0.000358995	0.549679	-1.81924	AS1 down vs ctr	0.451651	-2.2141	AS2 down vs ctr
HELB	NM_033647	0.000359201	0.877507	-1.13959	AS1 down vs ctr	0.785795	-1.2726	AS2 down vs ctr
CMAS	NM_018686	0.00035987	0.476105	-2.10038	AS1 down vs ctr	0.461664	-2.16608	AS2 down vs ctr
TMEM30A	NM_018247	0.00036128	0.961521	-1.04002	AS1 down vs ctr	0.834272	-1.19865	AS2 down vs ctr
MUM1	NR_024247	0.00036404	1.04456	1.04456	AS1 up vs ctr	1.12774	1.12774	AS2 up vs ctr
C17orf101	NR_033265	0.000364507	0.893091	-1.11971	AS1 down vs ctr	0.806545	-1.23986	AS2 down vs ctr
COL4A3BP	NM_005713	0.00036484	1.58216	1.58216	AS1 up vs ctr	1.28284	1.28284	AS2 up vs ctr
UBE2R2	NM_017811	0.000365276	1.15111	1.15111	AS1 up vs ctr	1.04067	1.04067	AS2 up vs ctr
EPB41L4B	NM_019114	0.000365588	1.08837	1.08837	AS1 up vs ctr	1.34297	1.34297	AS2 up vs ctr
HIST1H3H	NM_003536	0.000367208	0.436584	-2.29051	AS1 down vs ctr	0.482082	-2.07434	AS2 down vs ctr
CCL2	NM_002982	0.000369467	0.295886	-3.37968	AS1 down vs ctr	0.182942	-5.46622	AS2 down vs ctr
NUFIP2	NM_020772	0.000371811	1.27175	1.27175	AS1 up vs ctr	1.15282	1.15282	AS2 up vs ctr
WIPI2	NM_015610	0.000373635	1.21081	1.21081	AS1 up vs ctr	1.22372	1.22372	AS2 up vs ctr
MLPH	NM_024101	0.000373728	1.22602	1.22602	AS1 up vs ctr	1.44891	1.44891	AS2 up vs ctr
ABHD4	NM_022060	0.000374195	1.87659	1.87659	AS1 up vs ctr	1.71116	1.71116	AS2 up vs ctr
C13orf16	BC029889	0.000374894	1.3062	1.3062	AS1 up vs ctr	1.87782	1.87782	AS2 up vs ctr
C3orf17	NM_015412	0.000375266	1.544	1.544	AS1 up vs ctr	1.5232	1.5232	AS2 up vs ctr
NT5DC3	NM_001031701	0.000376606	1.41968	1.41968	AS1 up vs ctr	1.53315	1.53315	AS2 up vs ctr
TCTN2	NM_024809	0.000378196	0.819925	-1.21962	AS1 down vs ctr	0.879418	-1.13712	AS2 down vs ctr
ENTPD7	NM_020354	0.000378524	1.57899	1.57899	AS1 up vs ctr	1.35755	1.35755	AS2 up vs ctr
PRKAA2	NM_006252	0.000379138	1.28954	1.28954	AS1 up vs ctr	1.27963	1.27963	AS2 up vs ctr
TTC39C	NM_001135993	0.000379555	0.832378	-1.20138	AS1 down vs ctr	0.693517	-1.44193	AS2 down vs ctr
ACIN1	ENST00000262710	0.000381125	1.05983	1.05983	AS1 up vs ctr	1.11474	1.11474	AS2 up vs ctr
ADPRHL1	NM_138430	0.00038155	1.46678	1.46678	AS1 up vs ctr	1.75679	1.75679	AS2 up vs ctr
IWS1	NM_017969	0.000382157	1.05846	1.05846	AS1 up vs ctr	1.02024	1.02024	AS2 up vs ctr
SHISA4	NM_198149	0.000385091	0.93152	-1.07351	AS1 down vs ctr	0.925309	-1.08072	AS2 down vs ctr
ZNF354A	NM_005649	0.000385919	1.98659	1.98659	AS1 up vs ctr	1.9826	1.9826	AS2 up vs ctr
C11orf61	NM_024631	0.000386119	1.14244	1.14244	AS1 up vs ctr	1.51773	1.51773	AS2 up vs ctr
PHKA1	NM_002637	0.00038778	0.838091	-1.19319	AS1 down vs ctr	1.60923	1.60923	AS2 up vs ctr
TMEFF2	NM_016192	0.00038814	0.369357	-2.70741	AS1 down vs ctr	0.221568	-4.51328	AS2 down vs ctr
PLEKHM2	NM_015164	0.000388707	1.51994	1.51994	AS1 up vs ctr	1.34747	1.34747	AS2 up vs ctr
C1QTNF3	NM_181435	0.000389823	1.05983	1.05983	AS1 up vs ctr	1.27226	1.27226	AS2 up vs ctr
TRUB2	NM_015679	0.000390206	1.42145	1.42145	AS1 up vs ctr	1.42533	1.42533	AS2 up vs ctr
BHMT2	NM_017614	0.000393798	1.5969	1.5969	AS1 up vs ctr	2.03688	2.03688	AS2 up vs ctr
GPCPD1	NM_019593	0.000394833	3.1339	3.1339	AS1 up vs ctr	2.45047	2.45047	AS2 up vs ctr
KIAA0196	NM_014846	0.000396319	1.18158	1.18158	AS1 up vs ctr	1.08171	1.08171	AS2 up vs ctr
ZCCHC8	NM_017612	0.000396367	1.8997	1.8997	AS1 up vs ctr	1.95545	1.95545	AS2 up vs ctr
TRHDE	NM_013381	0.000396432	0.665449	-1.50274	AS1 down vs ctr	0.565444	-1.76852	AS2 down vs ctr
C8orf79	NM_001099677	0.000397327	0.640478	-1.56133	AS1 down vs ctr	0.714295	-1.39998	AS2 down vs ctr
SSPN	NM_005086	0.00039828	0.565723	-1.76765	AS1 down vs ctr	0.531914	-1.88	AS2 down vs ctr
QSOX1	NM_002826	0.000401083	0.846352	-1.18154	AS1 down vs ctr	0.915429	-1.09238	AS2 down vs ctr
CENPF	NM_016343	0.000401843	0.689158	-1.45105	AS1 down vs ctr	0.537556	-1.86027	AS2 down vs ctr
CALM3	NM_005184	0.000402461	0.516159	-1.93739	AS1 down vs ctr	0.506822	-1.97308	AS2 down vs ctr
LARS	NM_020117	0.000403244	1.05342	1.05342	AS1 up vs ctr	0.844348	-1.18435	AS2 down vs ctr
SKAP2	NM_003930	0.000404568	1.32473	1.32473	AS1 up vs ctr	0.85711	-1.16671	AS2 down vs ctr
MOBKL3	NM_199482	0.000406124	1.086	1.086	AS1 up vs ctr	1.01043	1.01043	AS2 up vs ctr
SH3BP1	NM_018957	0.000406634	0.608379	-1.64371	AS1 down vs ctr	0.686937	-1.45574	AS2 down vs ctr
TAGLN	NM_001001522	0.000407661	0.909191	-1.09988	AS1 down vs ctr	0.875925	-1.14165	AS2 down vs ctr
COL21A1	NM_030820	0.000407891	0.856673	-1.16731	AS1 down vs ctr	0.946179	-1.05688	AS2 down vs ctr
HSPA14	NM_016299	0.000408306	1.5353	1.5353	AS1 up vs ctr	1.60618	1.60618	AS2 up vs ctr
TOP2B	NM_001068	0.00041024	0.858313	-1.16508	AS1 down vs ctr	1.01063	1.01063	AS2 up vs ctr
MAP2K7	NM_145185	0.000410311	0.814508	-1.22774	AS1 down vs ctr	0.811337	-1.23253	AS2 down vs ctr
CHUK	NM_001278	0.000412522	1.29623	1.29623	AS1 up vs ctr	1.09812	1.09812	AS2 up vs ctr
BPGM	NM_199186	0.000412575	1.23564	1.23564	AS1 up vs ctr	1.24376	1.24376	AS2 up vs ctr
POC1B	NM_172240	0.000413174	1.2808	1.2808	AS1 up vs ctr	1.65322	1.65322	AS2 up vs ctr
GTF2E1	NM_005513	0.000413973	1.14772	1.14772	AS1 up vs ctr	1.07637	1.07637	AS2 up vs ctr
SYNPO	NM_007286	0.000414319	0.700746	-1.42705	AS1 down vs ctr	0.58109	-1.7209	AS2 down vs ctr
PSMD1	NM_002807	0.00041567	0.938754	-1.06524	AS1 down vs ctr	0.875919	-1.14166	AS2 down vs ctr
AARS	NM_001605	0.00041614	1.71469	1.71469	AS1 up vs ctr	1.58349	1.58349	AS2 up vs ctr
PISD	NM_014338	0.000417039	1.06175	1.06175	AS1 up vs ctr	1.13939	1.13939	AS2 up vs ctr
TSGA14	NM_018718	0.000422813	1.21218	1.21218	AS1 up vs ctr	1.32635	1.32635	AS2 up vs ctr
NUDCD3	NM_015332	0.000422969	1.19285	1.19285	AS1 up vs ctr	1.21842	1.21842	AS2 up vs ctr
PTPRS	NM_002850	0.000424639	0.621794	-1.60825	AS1 down vs ctr	0.758533	-1.31833	AS2 down vs ctr
ZNF213	NM_004220	0.000425091	1.0578	1.0578	AS1 up vs ctr	1.16923	1.16923	AS2 up vs ctr
CDC14B	NM_001077181	0.000425177	1.68099	1.68099	AS1 up vs ctr	1.82659	1.82659	AS2 up vs ctr
KRT34	NM_021013	0.000427163	1.35203	1.35203	AS1 up vs ctr	1.13387	1.13387	AS2 up vs ctr
JAK2	NM_004972	0.000428507	0.866689	-1.15382	AS1 down vs ctr	0.656552	-1.52311	AS2 down vs ctr
LASS5	NM_147190	0.000429976	1.2403	1.2403	AS1 up vs ctr	1.23967	1.23967	AS2 up vs ctr
FAM107B	BC064407	0.000430181	1.52033	1.52033	AS1 up vs ctr	1.6015	1.6015	AS2 up vs ctr
RAB1A	NM_004161	0.000430872	1.38402	1.38402	AS1 up vs ctr	1.11334	1.11334	AS2 up vs ctr
DCP1B	NM_152640	0.000431037	0.71499	-1.39862	AS1 down vs ctr	0.821733	-1.21694	AS2 down vs ctr
CCDC90A	NM_001031713	0.000431833	1.33542	1.33542	AS1 up vs ctr	1.27635	1.27635	AS2 up vs ctr
ZNF394	NM_032164	0.00043524	1.47787	1.47787	AS1 up vs ctr	1.5253	1.5253	AS2 up vs ctr
ZNF434	NM_017810	0.00043532	1.73786	1.73786	AS1 up vs ctr	1.45639	1.45639	AS2 up vs ctr
FAM193A	NM_003704	0.000436332	1.53836	1.53836	AS1 up vs ctr	1.54814	1.54814	AS2 up vs ctr
ODC1	NM_002539	0.000440906	1.42841	1.42841	AS1 up vs ctr	1.59191	1.59191	AS2 up vs ctr
TACC2	NM_206862	0.00044098	1.29528	1.29528	AS1 up vs ctr	1.31096	1.31096	AS2 up vs ctr
BPTF	NM_004459	0.000441234	1.67172	1.67172	AS1 up vs ctr	1.48873	1.48873	AS2 up vs ctr
FAM65A	NM_001193523	0.000441538	0.934147	-1.0705	AS1 down vs ctr	0.918306	-1.08896	AS2 down vs ctr
MIR17HG	NR_027350	0.000443048	1.90593	1.90593	AS1 up vs ctr	1.56552	1.56552	AS2 up vs ctr
SLC15A1	NM_005073	0.000444682	1.37172	1.37172	AS1 up vs ctr	2.35677	2.35677	AS2 up vs ctr
ASAH1	NM_177924	0.000446818	1.49725	1.49725	AS1 up vs ctr	1.35427	1.35427	AS2 up vs ctr
CERCAM	NM_016174	0.000447761	0.881273	-1.13472	AS1 down vs ctr	0.756935	-1.32112	AS2 down vs ctr
ZC3H15	NM_018471	0.000451214	1.35062	1.35062	AS1 up vs ctr	1.42276	1.42276	AS2 up vs ctr
PHGDH	NM_006623	0.00045249	0.858279	-1.16512	AS1 down vs ctr	0.659725	-1.51578	AS2 down vs ctr
DHX38	NM_014003	0.000453427	1.10372	1.10372	AS1 up vs ctr	1.16495	1.16495	AS2 up vs ctr
WDR19	NM_025132	0.00045387	1.14967	1.14967	AS1 up vs ctr	1.20396	1.20396	AS2 up vs ctr
LONP1	NM_004793	0.000454879	0.888943	-1.12493	AS1 down vs ctr	0.721911	-1.38521	AS2 down vs ctr
FZD4	NM_012193	0.000455379	1.45808	1.45808	AS1 up vs ctr	1.24294	1.24294	AS2 up vs ctr
CUL9	NM_015089	0.000455384	1.09966	1.09966	AS1 up vs ctr	1.57375	1.57375	AS2 up vs ctr
NOC2L	NM_015658	0.000455748	0.60428	-1.65486	AS1 down vs ctr	0.628176	-1.59191	AS2 down vs ctr
ZDHHC8	NM_013373	0.000456043	0.761326	-1.3135	AS1 down vs ctr	0.780427	-1.28135	AS2 down vs ctr
C10orf110	NR_027709	0.000457256	2.2973	2.2973	AS1 up vs ctr	4.16276	4.16276	AS2 up vs ctr
ANXA5	NM_001154	0.000458129	1.28413	1.28413	AS1 up vs ctr	1.10496	1.10496	AS2 up vs ctr
GALE	NM_000403	0.000459176	1.02425	1.02425	AS1 up vs ctr	0.985457	-1.01476	AS2 down vs ctr
DOCK10	NM_014689	0.000459461	1.04746	1.04746	AS1 up vs ctr	1.17976	1.17976	AS2 up vs ctr
APOBEC3F	NM_145298	0.000463197	0.958107	-1.04372	AS1 down vs ctr	1.07926	1.07926	AS2 up vs ctr
RCC1	NR_030725	0.000463507	1.58295	1.58295	AS1 up vs ctr	1.97973	1.97973	AS2 up vs ctr
EXOC6	NM_019053	0.000467497	0.790882	-1.26441	AS1 down vs ctr	0.452709	-2.20893	AS2 down vs ctr
SLC2A8	NM_014580	0.000468569	0.786477	-1.27149	AS1 down vs ctr	0.769857	-1.29894	AS2 down vs ctr
CPD	NM_001304	0.000471467	0.97158	-1.02925	AS1 down vs ctr	0.993839	-1.0062	AS2 down vs ctr
TMEM205	NM_198536	0.000472535	1.07592	1.07592	AS1 up vs ctr	1.11816	1.11816	AS2 up vs ctr
ATG14	NM_014924	0.000472901	1.52083	1.52083	AS1 up vs ctr	1.28053	1.28053	AS2 up vs ctr
C9orf102	NM_001010895	0.000473625	1.66308	1.66308	AS1 up vs ctr	1.49141	1.49141	AS2 up vs ctr
CCNT2	NM_058241	0.000475962	1.46426	1.46426	AS1 up vs ctr	1.40873	1.40873	AS2 up vs ctr
MFSD11	NM_024311	0.000476543	1.81196	1.81196	AS1 up vs ctr	1.35271	1.35271	AS2 up vs ctr
TARBP1	NM_005646	0.000476996	0.675188	-1.48107	AS1 down vs ctr	0.703234	-1.422	AS2 down vs ctr
BCAT1	NM_001178094	0.000477939	1.29986	1.29986	AS1 up vs ctr	1.36393	1.36393	AS2 up vs ctr
AGPS	NM_003659	0.000481176	1.45488	1.45488	AS1 up vs ctr	1.19669	1.19669	AS2 up vs ctr
SLC9A3R1	NM_004252	0.000481691	1.37183	1.37183	AS1 up vs ctr	1.64274	1.64274	AS2 up vs ctr
TRIM50	NM_178125	0.000482994	0.909414	-1.09961	AS1 down vs ctr	0.958551	-1.04324	AS2 down vs ctr
BTN2A3	NR_027795	0.000483358	1.45974	1.45974	AS1 up vs ctr	1.55134	1.55134	AS2 up vs ctr
DEPDC1B	NM_018369	0.00048347	0.526397	-1.89971	AS1 down vs ctr	0.454175	-2.20179	AS2 down vs ctr
COL6A3	NM_004369	0.000486822	0.910415	-1.0984	AS1 down vs ctr	0.915468	-1.09234	AS2 down vs ctr
NLRC4	NM_021209	0.000489283	0.912879	-1.09544	AS1 down vs ctr	0.9077	-1.10169	AS2 down vs ctr
MTRF1	NM_004294	0.000489597	1.55446	1.55446	AS1 up vs ctr	1.61595	1.61595	AS2 up vs ctr
PC	NM_001040716	0.000494684	0.655806	-1.52484	AS1 down vs ctr	0.611444	-1.63547	AS2 down vs ctr
PHTF1	NM_006608	0.000495488	0.588674	-1.69873	AS1 down vs ctr	0.590024	-1.69485	AS2 down vs ctr
NAA10	NM_003491	0.000497315	0.957653	-1.04422	AS1 down vs ctr	1.09007	1.09007	AS2 up vs ctr
HN1	NM_016185	0.000497772	0.657279	-1.52142	AS1 down vs ctr	0.711265	-1.40595	AS2 down vs ctr
DDAH1	NM_012137	0.000500188	0.999475	-1.00053	AS1 down vs ctr	0.912816	-1.09551	AS2 down vs ctr
C21orf59	NM_021254	0.000501074	1.52804	1.52804	AS1 up vs ctr	1.65506	1.65506	AS2 up vs ctr
NFATC3	NM_173163	0.000501397	1.38484	1.38484	AS1 up vs ctr	1.67105	1.67105	AS2 up vs ctr
PPP2CA	NM_002715	0.000502686	1.07786	1.07786	AS1 up vs ctr	1.03468	1.03468	AS2 up vs ctr
SGSH	NM_000199	0.000503945	0.708057	-1.41232	AS1 down vs ctr	0.531753	-1.88057	AS2 down vs ctr
IFT172	NM_015662	0.000504396	0.88257	-1.13305	AS1 down vs ctr	0.876512	-1.14089	AS2 down vs ctr
MIER1	NM_020948	0.000507022	1.64417	1.64417	AS1 up vs ctr	1.33212	1.33212	AS2 up vs ctr
FUCA2	NM_032020	0.00050843	1.19214	1.19214	AS1 up vs ctr	1.316	1.316	AS2 up vs ctr
AP3B1	NM_003664	0.000512412	1.36309	1.36309	AS1 up vs ctr	1.17587	1.17587	AS2 up vs ctr
FER	NM_005246	0.000513159	0.99379	-1.00625	AS1 down vs ctr	0.709696	-1.40905	AS2 down vs ctr
ARHGAP5	NM_001030055	0.000514042	1.64373	1.64373	AS1 up vs ctr	1.51659	1.51659	AS2 up vs ctr
KRT7	NM_005556	0.000514697	1.34871	1.34871	AS1 up vs ctr	1.36207	1.36207	AS2 up vs ctr
KNTC1	NM_014708	0.000514818	0.690634	-1.44794	AS1 down vs ctr	0.739741	-1.35182	AS2 down vs ctr
RCN3	NM_020650	0.000517763	1.46673	1.46673	AS1 up vs ctr	1.44622	1.44622	AS2 up vs ctr
HIST1H3A	NM_003529	0.000519998	0.580487	-1.72269	AS1 down vs ctr	0.325804	-3.06933	AS2 down vs ctr
EPHA2	NM_004431	0.000520207	1.03565	1.03565	AS1 up vs ctr	1.01132	1.01132	AS2 up vs ctr
SPRYD3	NM_032840	0.000522636	1.21679	1.21679	AS1 up vs ctr	1.2464	1.2464	AS2 up vs ctr
TBCE	NM_001079515	0.000524149	2.04895	2.04895	AS1 up vs ctr	1.85465	1.85465	AS2 up vs ctr
KIFC3	NM_005550	0.000524959	1.0796	1.0796	AS1 up vs ctr	1.02282	1.02282	AS2 up vs ctr
METTL7A	NM_014033	0.000525231	0.588321	-1.69975	AS1 down vs ctr	0.434089	-2.30368	AS2 down vs ctr
CCAR1	NM_018237	0.00052543	1.01666	1.01666	AS1 up vs ctr	0.972929	-1.02782	AS2 down vs ctr
AKNA	NM_030767	0.000525605	1.10176	1.10176	AS1 up vs ctr	1.0783	1.0783	AS2 up vs ctr
AEN	NM_022767	0.000525952	2.18938	2.18938	AS1 up vs ctr	2.1658	2.1658	AS2 up vs ctr
PDK2	NM_002611	0.000525993	0.604312	-1.65477	AS1 down vs ctr	0.663725	-1.50665	AS2 down vs ctr
INF2	NM_022489	0.000526602	0.88641	-1.12815	AS1 down vs ctr	0.924871	-1.08123	AS2 down vs ctr
DECR1	NM_001359	0.000527153	0.491184	-2.0359	AS1 down vs ctr	0.637847	-1.56777	AS2 down vs ctr
ASH2L	NM_004674	0.000527197	0.979915	-1.0205	AS1 down vs ctr	0.873933	-1.14425	AS2 down vs ctr
ADHFE1	NM_144650	0.000527454	1.16726	1.16726	AS1 up vs ctr	1.30711	1.30711	AS2 up vs ctr
PWP2	NM_005049	0.000529154	0.90988	-1.09905	AS1 down vs ctr	0.946776	-1.05622	AS2 down vs ctr
ZBTB17	NM_003443	0.000530013	0.796144	-1.25605	AS1 down vs ctr	0.780065	-1.28195	AS2 down vs ctr
MEF2B	NM_001145785	0.000531047	0.914144	-1.09392	AS1 down vs ctr	1.05385	1.05385	AS2 up vs ctr
EPB41L3	NM_012307	0.000531266	1.2248	1.2248	AS1 up vs ctr	1.14662	1.14662	AS2 up vs ctr
PPP4R1	NM_001042388	0.000533121	1.09899	1.09899	AS1 up vs ctr	1.05995	1.05995	AS2 up vs ctr
GSPT1	NM_002094	0.000534086	0.977799	-1.0227	AS1 down vs ctr	0.895872	-1.11623	AS2 down vs ctr
TMEM100	NM_001099640	0.000537818	0.522648	-1.91333	AS1 down vs ctr	0.558541	-1.79038	AS2 down vs ctr
PWP1	NM_007062	0.000539121	1.2026	1.2026	AS1 up vs ctr	1.2502	1.2502	AS2 up vs ctr
MMP28	NM_024302	0.000540608	0.882171	-1.13357	AS1 down vs ctr	0.892346	-1.12064	AS2 down vs ctr
DCC	NM_005215	0.000545466	0.52356	-1.91	AS1 down vs ctr	0.490238	-2.03982	AS2 down vs ctr
RRAD	NM_001128850	0.000546329	1.51858	1.51858	AS1 up vs ctr	1.57371	1.57371	AS2 up vs ctr
HFM1	NM_001017975	0.000549649	0.770334	-1.29814	AS1 down vs ctr	0.919172	-1.08794	AS2 down vs ctr
MARS	NM_004990	0.000549846	0.897785	-1.11385	AS1 down vs ctr	0.804246	-1.2434	AS2 down vs ctr
HCCS	NM_005333	0.000554419	1.18455	1.18455	AS1 up vs ctr	1.3529	1.3529	AS2 up vs ctr
GPR107	NM_001136557	0.000557397	1.44137	1.44137	AS1 up vs ctr	1.04544	1.04544	AS2 up vs ctr
MBNL3	NM_018388	0.000560106	0.485885	-2.0581	AS1 down vs ctr	0.551822	-1.81218	AS2 down vs ctr
POPDC2	NM_022135	0.000560401	1.22988	1.22988	AS1 up vs ctr	1.7802	1.7802	AS2 up vs ctr
RNF13	NM_007282	0.00056145	1.78161	1.78161	AS1 up vs ctr	1.64095	1.64095	AS2 up vs ctr
MPDZ	NM_003829	0.000561736	1.17642	1.17642	AS1 up vs ctr	1.1697	1.1697	AS2 up vs ctr
PTPN23	NM_015466	0.000562014	0.939369	-1.06454	AS1 down vs ctr	0.917412	-1.09002	AS2 down vs ctr
WDR67	NM_145647	0.000563189	1.03254	1.03254	AS1 up vs ctr	1.10678	1.10678	AS2 up vs ctr
EPS8	NM_004447	0.000564313	1.27059	1.27059	AS1 up vs ctr	1.47904	1.47904	AS2 up vs ctr
IGFBP5	NM_000599	0.000565427	0.570975	-1.75139	AS1 down vs ctr	0.672364	-1.48729	AS2 down vs ctr
DOCK3	NM_004947	0.00056561	1.01842	1.01842	AS1 up vs ctr	1.02018	1.02018	AS2 up vs ctr
SLC2A12	NM_145176	0.000566517	0.472307	-2.11727	AS1 down vs ctr	0.498897	-2.00442	AS2 down vs ctr
CASP9	NM_001229	0.000566666	1.28625	1.28625	AS1 up vs ctr	1.25673	1.25673	AS2 up vs ctr
HDAC5	NM_005474	0.000570712	1.24572	1.24572	AS1 up vs ctr	1.19992	1.19992	AS2 up vs ctr
ZNF408	NM_024741	0.000573723	1.3379	1.3379	AS1 up vs ctr	1.30564	1.30564	AS2 up vs ctr
BRAP	NM_006768	0.000578888	1.77988	1.77988	AS1 up vs ctr	1.7866	1.7866	AS2 up vs ctr
CYLD	NM_015247	0.000579073	1.45719	1.45719	AS1 up vs ctr	1.66412	1.66412	AS2 up vs ctr
AGR3	NM_176813	0.000581209	1.36667	1.36667	AS1 up vs ctr	1.52273	1.52273	AS2 up vs ctr
PAN3	NM_175854	0.000585099	1.36123	1.36123	AS1 up vs ctr	1.40625	1.40625	AS2 up vs ctr
HSPA5	NM_005347	0.000585327	0.822344	-1.21604	AS1 down vs ctr	0.805079	-1.24211	AS2 down vs ctr
SLC7A8	NM_012244	0.000586233	1.35924	1.35924	AS1 up vs ctr	1.88744	1.88744	AS2 up vs ctr
TMEM126B	NM_001193537	0.000587542	1.43231	1.43231	AS1 up vs ctr	1.33266	1.33266	AS2 up vs ctr
HBP1	NM_012257	0.000587645	1.80764	1.80764	AS1 up vs ctr	1.149	1.149	AS2 up vs ctr
C8orf46	NM_152765	0.00058803	1.06495	1.06495	AS1 up vs ctr	1.24713	1.24713	AS2 up vs ctr
P2RX6	NM_005446	0.000591309	0.827827	-1.20798	AS1 down vs ctr	0.83041	-1.20422	AS2 down vs ctr
CD226	NM_006566	0.000591569	1.16452	1.16452	AS1 up vs ctr	2.15437	2.15437	AS2 up vs ctr
FOXK2	NM_004514	0.000593527	1.21102	1.21102	AS1 up vs ctr	1.19888	1.19888	AS2 up vs ctr
RGS20	NM_170587	0.000593919	0.727152	-1.37523	AS1 down vs ctr	0.764737	-1.30764	AS2 down vs ctr
KLHL13	NM_001168302	0.000594204	0.310717	-3.21837	AS1 down vs ctr	0.257658	-3.88111	AS2 down vs ctr
C7orf10	NM_001193311	0.000594967	0.956146	-1.04587	AS1 down vs ctr	1.0959	1.0959	AS2 up vs ctr
C9orf41	BC034033	0.000596876	0.445961	-2.24235	AS1 down vs ctr	0.508846	-1.96523	AS2 down vs ctr
SRSF2	NM_003016	0.000598178	0.944459	-1.05881	AS1 down vs ctr	0.836566	-1.19536	AS2 down vs ctr
CHRNA5	NM_000745	0.000601895	0.488351	-2.04771	AS1 down vs ctr	0.326082	-3.06671	AS2 down vs ctr
EP300	NM_001429	0.000606792	1.46112	1.46112	AS1 up vs ctr	1.28442	1.28442	AS2 up vs ctr
IRS2	NM_003749	0.000607744	1.49019	1.49019	AS1 up vs ctr	1.29989	1.29989	AS2 up vs ctr
RNF135	NM_032322	0.000607745	1.40648	1.40648	AS1 up vs ctr	1.45217	1.45217	AS2 up vs ctr
TM7SF2	NM_003273	0.000610811	0.734484	-1.3615	AS1 down vs ctr	0.714897	-1.3988	AS2 down vs ctr
ACAP2	NM_012287	0.000612939	1.57302	1.57302	AS1 up vs ctr	1.18545	1.18545	AS2 up vs ctr
C17orf53	NM_024032	0.000613434	0.796156	-1.25604	AS1 down vs ctr	0.771284	-1.29654	AS2 down vs ctr
CASC5	NM_170589	0.000613754	0.450823	-2.21816	AS1 down vs ctr	0.361929	-2.76297	AS2 down vs ctr
EME1	NM_001166131	0.000614668	0.731454	-1.36714	AS1 down vs ctr	0.661841	-1.51094	AS2 down vs ctr
FAM188A	NM_024948	0.000615965	1.26073	1.26073	AS1 up vs ctr	0.993077	-1.00697	AS2 down vs ctr
[truncated: 15,162 more rows]
