# Supplementary material for: Long Noncoding RNA MALAT1 Controls Cell Cycle Progression by Regulating the Expression of Oncogenic Transcription Factor B-MYB
Source: PLoS Genet. 2013 Mar 21;9(3):e1003368. doi: 10.1371/journal.pgen.1003368 (PMC3605280; doi:10.1371/journal.pgen.1003368)
Supplement: Table S6 — List of qRT-PCR primers and siRNAs or modified DNA antisense oligonucleotides used in the present study. (XLS) [file pgen.1003368.s014.xls]

## Sheet: Sheet1
Suppl. Table 6. Primers used for RT-PCR, qRT-PCR and siRNAs and modified DNA antisense oligonucleotides
Primers used for qRT-PCR
	ADARB1-FP	CGCGCCTTTGTTTGTCATGTC
	ADARB1-RP	GGACCAGAGCCCTCAAAAACC
	ARHGEF1-FP	AGCAAAACAGCCAGTTCCAG
	ARHGEF1-RP	AGGGGTCCTGGCTCAAAC
	AURKA-FP	GGAATATGCACCACTTGGAACA
	AURKA-RP	TAAGACAGGGCATTTGCCAAT
	AURKB-FP	CAGTGGGACACCCGACATC
	AURKB-RP	AGAGGACGCCCAATCTCAAAG
	B-MYB-FP1	AGAAACGAGCCTGCCTTACA
	B-MYB-RP1	ATCAAGTCCAGGGCTTCAGA
	B-MYB-FP2	AGGACACATTGGAGCTGGAG
	B-MYB-RP2	GTTTCTGGTGCAGGGGTGT
	B-MYB-FP3	ACCTCCCTGAGGAACCATCT
	B-MYB-RP3	AGGACTTGCTGCTGATGTGA
	BANP-FP	CTTGCGGTTGGATAGCATTGA
	BANP-RP	GCTGCTTGTTCGTGACCAGAT
	BARD1-FP	CTGCTCGCGTTGTACTAACAT
	BARD1-RP	TCCAATGCAGTCACTTACACAAT
	BCL2L1-FP	GAGCTGGTGGTTGACTTTCTC
	BCL2L1-RP	TCCATCTCCGATTCAGTCCCT
	BCL2L12-FP	GCCCCTGCTATGGTTTAGAGC
	BCL2L12-RP	GGCTGGGCGGAGATTTCAG
	BIRC5-FP	AGGACCACCGCATCTCTACAT
	BIRC5-RP	AAGTCTGGCTCGTTCTCAGTG
	BUB1-FP	CACCCCGGAAAATGTCCTTCA
	BUB1-RP	AAGAGGGTCATTGCCCTTGTA
	BUB1B-FP	GTTACTTGCACAACCAAGGGA
	BUB1B-RP	TCCTGAAATATCGCATCTGCTTT
	BUB3-FP	CTGCGCCTTCTACGATCCAA
	BUB3-RP	GCATCATGGGTCCCAACAAGAT
	CASP3-FP	CATGGAAGCGAATCAATGGACT
	CASP3-RP	CTGTACCAGACCGAGATGTCA
	CASP6-FP	ATGGCGAAGGCAATCACATTT
	CASP6-RP	GTGCTGGTTTCCCCGACAT
	CBX5-FP	CTAGACAGGCGCGTGGTTAAG
	CBX5-RP	GCTCAGGGCAATCCAAGTTTT
	CCL2-FP	CAGCCAGATGCAATCAATGCC
	CCL2-RP	TGGAATCCTGAACCCACTTCT
	CCNA2-FP	CGCTGGCGGTACTGAAGTC
	CCNA2-RP	GAGGAACGGTGACATGCTCAT
	CCNB1-FP	AATAAGGCGAAGATCAACATGGC
	CCNB1-RP	TTTGTTACCAATGTCCCCAAGAG
	CCNB1IP1-FP	TCGAAAGTGTCGCATCAAACT
	CCNB1IP1-RP	CACAGAAGATGTGAGAGCAGG
	CCNB2-FP	TCAACCCACCAAAACAACAAATG
	CCNB2-RP	TTGACAGAAGCAGTAGGTTTCAG
	CCNE1-FP	GCCAGCCTTGGGACAATAATG
	CCNE1-RP	CTTGCACGTTGAGTTTGGGT
	CCNF-FP	GCATCCATATTGCACTGCTTG
	CCNF-RP	TGGTCAGACATCCCTGATGAG
	CDC20-FP	GACCACTCCTAGCAAACCTGG
	CDC20-FP	GACCACTCCTAGCAAACCTGG
	CDC20-RP	GGGCGTCTGGCTGTTTTCA
	CDC20-RP	GGGCGTCTGGCTGTTTTCA
	CDC25A-FP	GTGAAGGCGCTATTTGGCG
	CDC25A-RP	GGTCCATAGTGACGGTCAGGT
	CDC25B-FP	CTGACGCACCTATCCCTGTC
	CDC25B-RP	TCAGAAGATTCGGAGGATTCAGA
	CDC25C-FP	TCTACGGAACTCTTCTCATCCAC
	CDC25C-RP	TCCAGGAGCAGGTTTAACATTTT
	CDC45-FP	CTTGAAGTTCCCGCCTATGAAG
	CDC45-RP	GCATGGTTTGCTCCACTATCTC
	CDCA2-FP	TGCCGAATTACCTCCTAATCCT
	CDCA2-RP	TGCTCTACGGTTACTGTGGAAA
	CDCA3-FP	AAGAGCGTCCCAGTCACAC
	CDCA3-RP	CCAGCACTAGGTGAACGGG
	CDK1-FP	GGATGTGCTTATGCAGGATTCC
	CDK1-RP	CATGTACTGACCAGGAGGGATAG
	CDKN3-FP	TCCGGGGCAATACAGACCAT
	CDKN3-FP	CCAGCAATGTGGAATTATCACCC
	CDKN3-RP	GCAGCTAATTTGTCCCGAAACTC
	CDKN3-RP	GTCCCTCCATCTGCGATTGG
	CDT1-FP	CGGTGGACGAGGTTTCCAG
	CDT1-RP	CTGCCGGGGTGGATTTCTT
	CENPA-FP	GACGCCTATCTCCTCACCTTA
	CENPA-RP	GTTGCACATCCTTTGGGAAGA
	CENPE-FP	GCATCGCAAAGCCAAGGATTC
	CENPE-RP	TCTTGAAGTCTGTTGGTCAACTC
	CENPE-FP2	AGTTGCTCATTGTTGCCTGAAA
	CENPE-RP2	CATTGATTGCTTCTAACTGCTTTTG
	CENPE-FP3	GCCAAGGATTCAGCACTACAAA
	CENPE-RP3	CCTCCTGTACTCTTTTCATTTCCTCTT
	CENPF-FP	CTCTCCCGTCAACAGCGTTC
	CENPF-RP	GTTGTGCATATTCTTGGCTTGC
	CENPK-FP	AACACTCACCGATTCAAATGCT
	CENPK-RP	CAGTCAAGGGAATTGTTTCAGGT
	CENPM-FP	GCGGACTCGATGCTCAAAGA
	CENPM-RP	TTCTGGAGACTGTATTTGCTGTG
	CENPN-FP	TGAACTGACAACAATCCTGAAGG
	CENPN-RP	CTTGCACGCTTTTCCTCACAC
	CEP55-FP	CTGGAAGAGACAACGAGAGAAGG
	CEP55-RP	CAAGTTCAGCAATTCGTGAGGT
	CKAP2-FP	GCAAGATGCTAACATGCCCAA
	CKAP2-RP	TGGCTTTAGGTATAGTGGCTGA
	CKS2-FP	TTCGACGAACACTACGAGTACC
	CKS2-RP	GGACACCAAGTCTCCTCCAC
	CLK1-FP	AGAGACCATGAAAGCCGGTAT
	CLK1-RP	CATGTGAACGACGATGTGAAGT
	DDIT3-FP	GGAAACAGAGTGGTCATTCCC
	DDIT3-RP	CTGCTTGAGCCGTTCATTCTC
	DUT-FP	GGTGATCGAATTGCACAGCTC
	DUT-RP	TGAACCCCTTTCGGTGTCATC
	E2F1-FP	ACGTGACGTGTCAGGACCT
	E2F1-RP	GATCGGGCCTTGTTTGCTCTT
	E2F2-FP	CCGACAGGACTGAGGACAAC
	E2F2-RP	GCACAGGTAGACTTCGATGGG
	FAM64A-FP	CCCCTGAGAACCGTCAACC
	FAM64A-RP	CAAAGCACTCTTAGCTGAGCG
	FANCG-FP	CCAGACAAGGCACTAAGCAG
	FANCG-RP	TGGATTTCCCATCTTACGGTGA
	FANCI-FP	CCACCTTTGGTCTATCAGCTTC
	FANCI-RP	CAACATCCAATAGCTCGTCACC
	FBXO31-FP	CATCATCGGGTGGATGTACCT
	FBXO31-RP	GCTTGAATCTCATAGGGTCATCG
	FBXO5-FP	CTACACCCCTGCATATTTGGAAG
	FBXO5-RP	CCCAATACATGACAGCCTTTCA
	FEN1-FP	CACCTGATGGGCATGTTCTAC
	FEN1-RP	TCAAAGACATACACGGGCTTG
	FOXM1-FP	CGTCGGCCACTGATTCTCAAA
	FOXM1-RP	GGCAGGGGATCTCTTAGGTTC
	GADD45A-FP	GAGAGCAGAAGACCGAAAGGA
	GADD45A-RP	CAGTGATCGTGCGCTGACT
	GADD45B-FP	TACGAGTCGGCCAAGTTGATG
	GADD45B-RP	GGATGAGCGTGAAGTGGATTT
	GAPDH-FP	GATCATCAGCAATGCCTCCT
	GAPDH-RP	TGTGGTCATGAGTCCTTCCA
	GINS2-FP	CCCTGGTTTACCCGTGGAAG
	GINS2-RP	GAGCAGGCGACATTTCTGTCT
	GINS3-FP	ACTTTTATCGGACGTTTTCGCC
	GINS3-RP	GCTGAAGTGTCTTCGTTGTAAGC
	GINS4-FP	AGTTGGCCTTTGCCAGAGAG
	GINS4-RP	GAACTGCCCGAAAGAGGTCC
	GMNN-FP	GCCCTGGGGTTATTGTCCC
	GMNN-RP	AGCGCCTTTCTCCGTTTTTCT
	GTSE1-FP	CAGGGGACGTGAACATGGATG
	GTSE1-RP	ATGTCCAAAGGGTCCGAAGAA
	H2AFY2-FP	GCGGCAGTCATTGAGTACCTG
	H2AFY2-RP	CAAGATGTGTCTCGGGGCTAT
	HAUS8-FP	TCTGCCCCTCGGAAAAAGAG
	HAUS8-RP	GGATAGTAGCGTCAGCAGTAGT
	HDAC2-FP	ATGGCGTACAGTCAAGGAGG
	HDAC2-RP	TGCGGATTCTATGAGGCTTCA
	HNRNPAB-FP	ATTGAGGCCATTGAATTGCCA
	HNRNPAB-RP	GGCCACCTTGATCTCACACTT
	HNRNPD-FP	GCGTGGGTTCTGCTTTATTACC
	HNRNPD-RP	TTGCTGATATTGTTCCTTCGACA
	HNRNPH1-FP	AGGTGGAGAGGGATTCGTGG
	HNRNPH1-RP	GAATACCTTGAGCCCCATTTTGA
	HNRNPK-FP	GCAGGAGGAATTATTGGGGTC
	HNRNPK-RP	TGCACTCTACAACCCTATCGG
	HNRNPL-FP	TACGCAGCCGACAACCAAATA
	HNRNPL-RP	CTCCGGGAGTCATCCGAGT
	HNRNPM-FP	ATGGACGCTGAAGGAAAGTCA
	HNRNPM-RP	CGCTCAGACTATGCTTGTTTAGG
	IL-11-FP	GGACAGGGAAGGGTTAAAGG
	IL-11-RP	CTCAGCACGACCAGGACC
	IL-6-FP	TGAAAGCAGCAAAGAGGCACTG
	IL-6-RP	TGAATCCAGATTGGAAGCATCC
	IL-8-FP	AAGGAAAACTGGGTGCAGAG
	IL-8-RP	ATTGCATCTGGCAACCCTAC
	INCENP-FP	AAGCTCATGGAGTTTCTCTGC
	INCENP-RP	CGTCTCTTCTTCCGTCGGTTC
	LMNB1-FP	GCTCTTGCTACTGCACTTGGT
	LMNB1-RP	GTAAGGCTCTGACAACGATTCTC
	LMNB2-FP	GTCCTGGATGAGACGGCTC
	LMNB2-RP	GCGCTCTTGTTGACCTCGT
	LRDD-FP	CTCACCCACCTGTACGCAC
	LRDD-RP	GGTGTACCAGAGCCAGTACCA
	MAD2L1-FP	GTTCTTCTCATTCGGCATCAACA
	MAD2L1-RP	GAGTCCGTATTTCTGCACTCG
	MALAT1-FP	GACGGAGGTTGAGATGAAGC
	MALAT1-RP	ATTCGGGGCTCTGTAGTCCT
	MAPK13-FP	AAAAGGGCTTCTACAAGCAGG
	MAPK13-RP	TCGGGGACACGTAGGTCTT
	MCM10-FP	TGTCCCTGCGCTACCAAGA
	MCM10-RP	GATGAGCTTTTGGGATCTGGAG
	MCM3-FP	GCGCAGGAAAAACGAGAAGAG
	MCM3-RP	AATGGAGGCCACAAAATCCTTT
	MCM6-FP	GAGGAACTGATTCGTCCTGAGA
	MCM6-RP	TTCCAGGTCCACAAAACTCAC
	MCM7-FP	ACGTCAGCGTCACTGGTATTT
	MCM7-RP	CTTCCAGGTAGGTTTCTGAGAGT
	MDM2-FP	GGCAGGGGAGAGTGATACAGA
	MDM2-RP	GAAGCCAATTCTCACGAAGGG
	MGEA6-FP	ATTCCCCATATGGTCCCTCA
	MGEA6-RP	CCTGGAAGCAAAGGTGAGAGT
	MMP3-FP	CTGGACTCCGACACTCTGGA
	MMP3-RP	CAGGAAAGGTTCTGAAGTGACC
	NDC80-FP	GCAGTGTATTCGACAACTCTGT
	NDC80-RP	GGGAGCTTGTAGAGATTTCATGG
	NEK6-FP	GATAGGCCGAGGACAGTTCAG
	NEK6-RP	TGGCGTCCATCATCTCAAAGA
	NUP107-FP	CACGGACTGCACGGAAACA
	NUP107-RP	GAGTTCGAGGGATAACCTGGT
	NUP133-FP	CCAACACGAATGTTCCCACAC
	NUP133-RP	CTTCAGCCAATGTTAGGGCTT
	NUP153-FP	CAGGGGCCAATTAAGCCTTAC
	NUP153-RP	ACCTCGCTTGTGTCTGTTGAA
	NUP205-FP	CCATGACAACACGCTTTACAGA
	NUP205-RP	CCTCTTTGCGATGTTTTTCACTG
	ORC1-FP	ACTACCCCACAAGGCTGAAGA
	ORC1-RP	AGTGCAGTTTTCGATCCAACA
	p16-FP	AGCCTTCGGCTGACTGGCTGG
	p16-RP	CTGCCCATCATCATGACCTGGA
	p21-FP	GCAGACCAGCATGACAGATTT
	p21-RP	GGATTAGGGCTTCCTCTTGGA
	p27-FP	ATCACAAACCCCTAGAGGGCA
	p27-RP	GGGTCTGTAGTAGAACTCGGG
	PARP1-FP	CGGAGTCTTCGGATAAGCTCT
	PARP1-RP	TTTCCATCAAACATGGGCGAC
	PCNA-FP1	CCTGCTGGGATATTAGCTCCA
	PCNA-FP2	GCGTGAACCTCACCAGTATGT
	PCNA-FP3	ACACTAAGGGCCGAAGATAACG
	PCNA-FP4	GAAGCACCAAACCAGGAGAA
	PCNA-RP1	CAGCGGTAGGTGTCGAAGC
	PCNA-RP2	TCTTCGGCCCTTAGTGTAATGAT
	PCNA-RP3	CCTGGTTTGGTGCTTCAAATACT
	PCNA-RP4	TCACTCCGTCTTTTGCACAG
	PDRG1-FP	AGGAATCAGAATCGAGAGGGC
	PDRG1-RP	CATGTTCCCGAAGCAAACCAT
	PLK1-FP	CGAGGACAACGACTTCGTGTT
	PLK1-RP	ACAATTTGCCGTAGGTAGTATCG
	PPARG-FP	ACCAAAGTGCAATCAAAGTGGA
	PPARG-RP	AGGCTTATTGTAGAGCTGAGTCT
	PPP3CC-FP	AACCCAACGGCTTACTTTCAA
	PPP3CC-RP	CTTCCAGTCGTCCTTCCTTTAC
	PRP31-FP	CACCGCATCTACGAGTATGTG
	PRP31-RP	GACAGGTTGGGTGCGATGAA
	PRP4-FP	GTTGCTCCGGTCGTGAAGAAA
	PRP4-RP	CCCTGCTTTAAGTCCGTCTTT
	PSIP1-FP	CGCCAAGATGAAAGGTTATCCC
	PSIP1-RP	TTGTGGGTGGCTTTACAGCTC
	PTBP2-FP	GGAACTAGCAACCGAGGAAGC
	PTBP2-RP	GCCTGAGCACGTTGGTTTAATG
	RAD21-FP	ATCAGGACATCTCTTACTGGGAG
	RAD21-RP	TGCAAGAAGGTATTTGGCTTTCC
	RAD51-FP	CGGGTCGAGGTGAGCTTTC
	RAD51-RP	CAGCGAGTCGCAGAAGCAT
	RAD51AP1-FP	TGGTGGTGTTCAAGGGAAAAG
	RAD51AP1-RP	AGGTGCAAAGTCTGGTTCAGT
	RFC4-FP	CCGCTGACCAAGGATCGAG
	RFC4-RP	AGGGAACGGGTTTGGCTTTC
	RFC5-FP	ATCATTCGAGGACCGATCCTG
	RFC5-RP	GCTTCATCCAAGATCACTAGCTT
	RPA1-FP	CCAGCCTGTCACACACTTCTG
	RPA1-RP	CGAGCACAAATGGTCCACTTG
	SAT1-FP	TGCACTTCTTGGTAGCAGAATG
	SAT1-RP	GTCGATCTTGAACAGTCTCCAAC
	SETDB2-FP	TTCCAAAGACGACATGCAAAGA
	SETDB2-RP	CCACGTTTCGTAGACTCCTTC
	SKA1-FP	CCTGAACCCGTAAAGAAGCCT
	SKA1-RP	TCATGTACGAAGGAACACCATTG
	SKIV2L2-FP	ATGCCCAGAGTCAAGGTACAA
	SKIV2L2-RP	AGGAAGTGCAACCTCATGTGT
	SKP2-FP	GCAAAGGGAGTGACAAAGACT
	SKP2-RP	GTCCCATGAAACACCTGGAAAG
	SMARCC2-FP	TGTGGCTCGGCAAGAACTAC
	SMARCC2-RP	GGCTAGACAGGGACTTGTTGG
	SMC2-FP	ACAACACCAGAGTACAGGATCT
	SMC2-RP	CGGCCCTGCATGATGAGAA
	SMC4-FP	CGCCTCCAGCAATGACCAAT
	SMC4-RP	CCCCAGCATAGGATTTGAAGTT
	SNHG11-FP	GCAATCTCCAGGCAGCTCACTT
	SNHG11-RP	CCTCCAAACACAGCAACCTTTCC
	SPC24-FP	GAGGACACGACAGTCACAATC
	SPC24-RP	CTGGGGCCATGATGGATGC
	SPC25-FP	GACCCTAAGAATCCTGAGAGCC
	SPC25-RP	GGGGCACTATCTGACACTTCATA
	SRPK1-FP	ATGGAGCGGAAAGTGCTTG
	SRPK1-RP	GAGCCTCGGTGCTGAGTTT
	SRPK2-FP	GGGATATGCAGGGGAAAAGATTT
	SRPK2-RP	CAAGGCTGTCTCCGTATAATGC
	SSBP4-FP	GAGAAGTTGGCGCTGTACGTT
	SSBP4-RP	TCCCATCGGATCTCAGACAGG
	STMN1-FP	TCAGCCCTCGGTCAAAAGAAT
	STMN1-RP	TTCTCGTGCTCTCGTTTCTCA
	SUV39H1-FP	CCTGCCCTCGGTATCTCTAAG
	SUV39H1-RP	GCACAGGTACTCGACTTCAAA
	TMEM30A-FP	CAAAACCATCGTCGTTACGTGA
	TMEM30A-RP	GTTGGCAATAGCTCCACAAGG
	TOP2A-FP	ACCATTGCAGCCTGTAAATGA
	TOP2A-RP	GGGCGGAGCAAAATATGTTCC
	TOP2B-FP	TGGAGCCATTGACGCAGTTC
	TOP2B-RP	ACCTCCCTGCAATTCATTCCT
	TP53INP1-FP	TTCCTCCAACCAAGAACCAGA
	TP53INP1-RP	GCTCAGTAGGTGACTCTTCACT
	TRIB3-FP	AAGCGGTTGGAGTTGGATGAC
	TRIB3-RP	AGCTCGTTTCTGGACGGGA
	TTK-FP	GTGGAGCAGTACCACTAGAAATG
	TTK-RP	CCCAAGTGAACCGGAAAATGA
	TUBA1A-FP	ACCTCTCCTCTTCGTCTCCG
	TUBA1A-RP	CATTGCCAATCTGGACACC
	TUBB-FP	TGGACTCTGTTCGCTCAGGT
	TUBB-RP	TGCCCCAGACTGACCAAATAC
	TUBG1-FP	CCTCTTAGAACGGCTGAATGAC
	TUBG1-RP	CGTCCTGGTTGGGAAACACT
	XRCC5-FP	GCACTGACAATCCCCTTTCTG
	XRCC5-RP	TCAATGTCCTCCAGCAAATCAAA
PRIMERS FOR ALTERNATIVE SPLICING ASSAY
	B-MYB-FP1	GGAAGTCTTCTGACCAACTGGC
	B-MYB-FP2	GACCTGCTGACACGCTGAC
	B-MYB-RP1	GCAGCATGTTTCTGGTGCAGGGG
	B-MYB-RP2	GTCCACTGCTTTGTGCCATA
	CENPE-FP	TGCTCATTGTTGCCTGAAAG
	CENPE-RP	TGCTCCATTTCAGACACTTTTT
	DICER-FP	GGTCCGATGGTTCTCGAAG
	DICER-RP	TCCAAAGAAAGGACCCATTG
	MGEA6-FP	CTGAAACAGAGCTTAAATTTGAAC
	MGEA6-RP	CTGGCGGAGGAAACATCATCC
MODIFIED ANTISENSE DNA OLIGONUCLEOTIDE & dsiRNA SEQUENCES
	CONTROL	CCTTCCCTGAAGGTTCCTCC
	SCR-OLIGO	GTTAGTGATACGATGATAAA
	MALAT1-AS1	GGGAGTTACTTGCCAACTTG
	MALAT1-AS2	ATGGAGGTATGACATATAAT
	NEAT1-AS1	ATCACACATGTAGTAAAGGC
	MALAT1dsi1S	GAGCAAAGGAAGUGGCUUA
	MALAT1dsi1AS	UAAGCCACUUCCUUUGCUC
	MALAT1dsi2S	GCGGAAGCUGAUCUCCAAU
	MALAT1dsi2AS	AUUGGAGAUCAGCUUCCGC
	MALAT1dsi3S	GGAAGUAAUUCAAGAUCAA
	MALAT1dsi3AS	UUGAUCUUGAAUUACUUCC
	MALAT1dsi4S	GCAAAUGAAAGCUACCAAU
	MALAT1dsi4AS	AUUGGUAGCUUUCAUUUGC
